# Supplementary material for: Tracking the emergence of the Upper Palaeolithic in western Asia and Europe: A Multiple Correspondence Analysis of Protoaurignacian and Southern Ahmarian lithics
Source: PLoS One. 2025 Sep 24;20(9):e0331393. doi: 10.1371/journal.pone.0331393 (PMC12459816; doi:10.1371/journal.pone.0331393)
Supplement: S2 File — (XLSX) [file pone.0331393.s002.xlsx]

## Sheet: Dates
Region	Site	Context	ID	Sample Material	Pretreatment	BP	±	-	ka	±	Industry	reference
Levant	Üçağızlı	C	AA-42321	charcoal	ABA	29060	330				Northern Ahmarian	Kuhn et al. 2009
Levant	Üçağızlı	B1-3	AA-42317	charcoal	ABA	34580	620				Northern Ahmarian	Kuhn et al. 2009
Levant	Üçağızlı	B1-3	AA-38201	marine shell	ABA	32670	760				Northern Ahmarian	Kuhn et al. 2009
Levant	Üçağızlı	B1-3	AA-42320	charcoal	ABA	31900	450				Northern Ahmarian	Kuhn et al. 2009
Levant	Üçağızlı	B	AA-38203	marine shell	ABA	29130	380				Northern Ahmarian	Kuhn et al. 2009
Levant	Üçağızlı	B1-B3	OxA-21116	marine shell	CarDS	35240	260				Northern Ahmarian	Douka 2013
Levant	Üçağızlı	B	OxA-X-2338-55	marine shell	CarDS	36270	240				Northern Ahmarian	Douka 2013
Levant	Ksar Akil	XX	OxA-20879	marine shell	CarDS	35010	240				Northern Ahmarian	Douka et al. 2013
Levant	Ksar Akil	XIX	OxA-X-2361-14	marine shell	CarDS	32960	160				Northern Ahmarian	Douka et al. 2013
Levant	Ksar Akil	XIX	OxA-22664	marine shell	CarDS	35510	240				Northern Ahmarian	Douka et al. 2013
Levant	Ksar Akil	XVIII	OxA-20488	marine shell	CarDS	34230	210				Northern Ahmarian	Douka et al. 2013
Levant	Ksar Akil	XVIII	OxA-25653	marine shell	CarDS	34830	240				Northern Ahmarian	Douka et al. 2013
Levant	Ksar Akil	XVIII	OxA-X-2338-8	marine shell	CarDS	33760	210				Northern Ahmarian	Douka et al. 2013
Levant	Ksar Akil	XVII	OxA-20486	marine shell	CarDS	35780	240				Northern Ahmarian	Douka et al. 2013
Levant	Ksar Akil	XVII	OxA-25652	marine shell	CarDS	33300	230				Northern Ahmarian	Douka et al. 2013
Levant	Ksar Akil	XVII	OxA-20487	marine shell	CarDS	33930	220				Northern Ahmarian	Douka et al. 2013
Levant	Ksar Akil	XVII	OxA-22269	marine shell	CarDS	35390	250				Northern Ahmarian	Douka et al. 2013
Levant	Ksar Akil	XVII	OxA-20877	marine shell	CarDS	36270	240				Northern Ahmarian	Douka et al. 2013
Levant	Ksar Akil	XVII	OxA-X-2342-57	marine shell	CarDS	28130	110				Northern Ahmarian	Douka et al. 2013
Levant	Ksar Akil	XVI	OxA-22665	marine shell	CarDS	36040	240				Northern Ahmarian	Douka et al. 2013
Levant	Ksar Akil	XV	OxA-20876	marine shell	CarDS	35020	240				hyatus	Douka et al. 2013
Levant	Ksar Akil	XII	OxA-20024	marine shell	CarDS	35520	200				Southern Ahmarian reminiscenses	Douka et al. 2013
Levant	Ksar Akil	X	OxA-25585	marine shell	CarDS	34550	250				Southern Ahmarian reminiscenses	Douka et al. 2013
Levant	Ksar Akil	IX	OxA-20023	marine shell	CarDS	30360	140				Southern Ahmarian reminiscenses	Douka et al. 2013
Levant	Ksar Akil	IX	OxA-20022	marine shell	CarDS	37210	230				Southern Ahmarian reminiscenses	Douka et al. 2013
Levant	Ksar Akil	XX	GrA-57597	marine shell	HCl, H3PO4	40040	340	300			Northern Ahmarian	Bosch et al. 2015
Levant	Ksar Akil	XIX	GrA-53004	marine shell	HCl, H3PO4	39390	330	290			Northern Ahmarian	Bosch et al. 2015
Levant	Ksar Akil	XVIII	GrA-57542	marine shell	HCl, H3PO4	36290	240	220			Northern Ahmarian	Bosch et al. 2015
Levant	Ksar Akil	XVII	GrA-57603	marine shell	HCl, H3PO4	38260	260	240			Northern Ahmarian	Bosch et al. 2015
Levant	Ksar Akil	XVII	GrA-57602	marine shell	HCl, H3PO4	36730	240	220			Northern Ahmarian	Bosch et al. 2015
Levant	Ksar Akil	XVII	GrA-54846	marine shell	HCl, H3PO4	39850	340	310			Northern Ahmarian	Bosch et al. 2015
Levant	Ksar Akil	XVII	GrA-53001	marine shell	HCl, H3PO4	34090	220	200			Northern Ahmarian	Bosch et al. 2015
Levant	Ksar Akil	XVI	GrA-57599	marine shell	HCl, H3PO4	39890	310	280			Northern Ahmarian	Bosch et al. 2015
Levant	Ksar Akil	XVI	GrA-57598	marine shell	HCl, H3PO4	37320	270	240			Northern Ahmarian	Bosch et al. 2015
Levant	Ksar Akil	XVI	GrA-57544	marine shell	HCl, H3PO4	35960	230	210			Northern Ahmarian	Bosch et al. 2015
Levant	Ksar Akil	XVI	GrA-54847	marine shell	HCl, H3PO4	39910	370	320			Northern Ahmarian	Bosch et al. 2015
Levant	Ksar Akil	XII	GrA-57545	marine shell	HCl, H3PO4	35880	260	230			Southern Ahmarian reminiscenses	Bosch et al. 2015
Levant	Ksar Akil	XI	GrA-53006	marine shell	HCl, H3PO4	34310	230	210			Southern Ahmarian reminiscenses	Bosch et al. 2015
Levant	Kebara	IV	Pta-5141	charcoal	ABA	43700	1800				Northern Ahmarian	Bar-Yosef et al. 1996
Levant	Kebara	IVB	Pta-5002	charcoal	ABA	42500	1800				Northern Ahmarian	Bar-Yosef et al. 1996
Levant	Kebara	IVB	Pta-4987	charcoal	ABA	42100	2100				Northern Ahmarian	Bar-Yosef et al. 1996
Levant	Kebara	IVB	OxA-3978	charcoal	ABA	28890	400				Northern Ahmarian	Bar-Yosef et al. 1996
Levant	Kebara	IIIB	OxA-3976	charcoal	ABA	43500	2200				Northern Ahmarian	Bar-Yosef et al. 1996
Levant	Kebara	IIIBf	OxA-18424	charcoal	ABOx-SC	41200	450				Northern Ahmarian	Brock and Higham 2009
Levant	Kebara	IIIBf	OxA-18425	charcoal	ABA	40350	400				Northern Ahmarian	Brock and Higham 2009
Levant	Kebara	IIIBf	Gif-TAN-90037	charcoal	ABA	>43800					Northern Ahmarian	Bar-Yosef et al. 1996
Levant	Kebara	IIIBf	OxA-1567	charcoal	ABA	35600	1600				Northern Ahmarian	Bar-Yosef et al. 1996
Levant	Kebara	IIIBf	Gif-TAN-90168	charcoal	ABA	>41700					Northern Ahmarian	Bar-Yosef et al. 1996
Levant	Kebara	IIIB	Pta-4267	charcoal	ABA	36100	1100				Northern Ahmarian	Bar-Yosef et al. 1996
Levant	Kebara	IV	OxA-V-2269-35	charcoal	ABA	36110	330				Northern Ahmarian	Rebollo et al. 2011
Levant	Kebara	IV	OxA-X-2264-29	charcoal	ABOx-SC	40500	1200				Northern Ahmarian	Rebollo et al. 2011
Levant	Kebara	IV	OxA-V-2253-45	charcoal	ABA	43600	600				Northern Ahmarian	Rebollo et al. 2011
Levant	Kebara	IV	OxA-18402	charcoal	ABOx-SC	40300	550				Northern Ahmarian	Rebollo et al. 2011
Levant	Kebara	IV	OxA-18801	charcoal	ABOx-SC	35160	310				Northern Ahmarian	Rebollo et al. 2011
Levant	Kebara	IV	OxA-V-2253-44	charcoal	ABA	41650	450				Northern Ahmarian	Rebollo et al. 2011
Levant	Kebara	IV	OxA-18459	charcoal	ABOx-SC	40400	400				Northern Ahmarian	Rebollo et al. 2011
Levant	Kebara	UP Channel	OxA-V-2220-43	charcoal	ABA	34540	250				Northern Ahmarian	Rebollo et al. 2011
Levant	Kebara	IIIb	OxA-V-2220-41	charcoal	ABA	42850	550				Northern Ahmarian	Rebollo et al. 2011
Levant	Kebara	IIIb	OxA-X-2222-32	charcoal	ABOx-SC	41400	1200				Northern Ahmarian	Rebollo et al. 2011
Levant	Kebara	IIIbf	OxA-V-2220-42	charcoal	ABA	42600	500				Northern Ahmarian	Rebollo et al. 2011
Levant	Kebara	IIIbf	OxA-18791	charcoal	ABOx-SC	42800	650				Northern Ahmarian	Rebollo et al. 2011
Levant	Kebara	IIIb	OxA-V-2253-42	charcoal	ABA	40500	400				Northern Ahmarian	Rebollo et al. 2011
Levant	Kebara	IIIb	OxA-V-2253-43	charcoal	ABA	40600	400				Northern Ahmarian	Rebollo et al. 2011
Levant	Kebara	IIIb	OxA-18458	charcoal	ABOx-SC	41050	450				Northern Ahmarian	Rebollo et al. 2011
Levant	Manot	6	RTD-7785.1	charcoal	ABA-uc line	32410	260				Northern Ahmarian	Alex et al. 2017
Levant	Manot	6	RTD-7785.2	charcoal	ABA	32900	150				Northern Ahmarian	Alex et al. 2017
Levant	Manot	6	RTD-7786.1	charcoal	ABA-uc line	28940	180				Northern Ahmarian	Alex et al. 2017
Levant	Manot	6	RTD-7786.2	charcoal	ABA	28850	100				Northern Ahmarian	Alex et al. 2017
Levant	Manot	6	RTD-7086	charcoal	WBA	38880	310				Northern Ahmarian	Alex et al. 2017
Levant	Manot	6	RTD-7087	charcoal	WBA	41790	380				Northern Ahmarian	Alex et al. 2017
Levant	Manot	6	RTD-7116	charcoal	ABA	48700	700				Northern Ahmarian	Alex et al. 2017
Levant	Manot	6	RTD-7128B	charcoal	A	28560	150				Northern Ahmarian	Alex et al. 2017
Levant	Manot	6	RTD-7118	charcoal	ABA	40280	320				Northern Ahmarian	Alex et al. 2017
Levant	Manot	6	RTD-7119	charcoal	ABA	42310	380				Northern Ahmarian	Alex et al. 2017
Levant	Manot	6	RTD-7130B	charcoal	A	30860	180				Northern Ahmarian	Alex et al. 2017
Levant	Manot	6	RTD-7117	charcoal	ABA	41610	540				Northern Ahmarian	Alex et al. 2017
Levant	Manot	6	RTD-7129B	charcoal	A	31270	190				Northern Ahmarian	Alex et al. 2017
Levant	Manot	6	RTD-7197.1	charcoal	ABA	37330	300				Northern Ahmarian	Alex et al. 2017
Levant	Manot	6	RTD-7197.2	charcoal	ABA	37120	300				Northern Ahmarian	Alex et al. 2017
Levant	Manot	7	RTD-7115	charcoal	ABA	42210	390				Northern Ahmarian	Alex et al. 2017
Levant	Manot	7	RTD-7127B	charcoal	A	25080	110				Northern Ahmarian	Alex et al. 2017
Levant	Manot	7	RTD-7196	charcoal	ABA	41100	450				Northern Ahmarian	Alex et al. 2017
Levant	Al-Ansab 1	AH1	AN001	charcoal	ABA	32869	409				Southern Ahmarian	Richter et al. 2020
Levant	Al-Ansab 1	AH1	AN002	charcoal	ABA	33041	419				Southern Ahmarian	Richter et al. 2020
Levant	Al-Ansab 1	AH1	AN003	charcoal	ABA	33292	432				Southern Ahmarian	Richter et al. 2020
Levant	Al-Ansab 1	AH1	AN004	charcoal	ABA	33564	444				Southern Ahmarian	Richter et al. 2020
Levant	Al-Ansab 1	AH1	AN005	charcoal	ABA	33552	460				Southern Ahmarian	Richter et al. 2020
Levant	Al-Ansab 1	AH1	AN006	charcoal	ABA	32927	439				Southern Ahmarian	Richter et al. 2020
Levant	Al-Ansab 1	AH1	AN007	charcoal	ABA	33447	440				Southern Ahmarian	Richter et al. 2020
Levant	Qadesh Barnea 501		Pta-2819	shell	?	33800	940				Southern Ahmarian	Gilead 1991
Levant	Qadesh Barnea 601		Pta-2964	eggshell	?	32470	780				Southern Ahmarian	Gilead 1991
Levant	Boker A		SMU-578	charcoal	?	37920	2810				Southern Ahmarian	Weinstein 1984
Levant	Lagama	VIII	SMU-118	eggshell	A	30050	1240				Southern Ahmarian	Bar-Yosef and Phillips 1977
Levant	Lagama	III D	SMU-119	eggshell	A	32980	2140				Southern Ahmarian	Bar-Yosef and Phillips 1977
Levant	Lagama	VII	SMU-172	charcoal	A	34170	3670				Southern Ahmarian	Bar-Yosef and Phillips 1977
Levant	Lagama	VII.2	SMU-185	charcoal	A	31210	2780				Southern Ahmarian	Bar-Yosef and Phillips 1977
Levant	Abu Noshra I		B-13198	charcoal	?	29580	1610	1340			Southern Ahmarian	Phillips 1994
Levant	Abu Noshra I		B-13197	matrix	?	29950	360				Southern Ahmarian	Phillips 1994
Levant	Abu Noshra I		SMU-1824	charcoal	?	31330	2880				Southern Ahmarian	Phillips 1994
Levant	Abu Noshra I		SMU-2254	charcoal	?	35824	1090				Southern Ahmarian	Phillips 1994
Levant	Abu Noshra I		SMU-2007	charcoal	?	35805	1520				Southern Ahmarian	Phillips 1988
Levant	Abu Noshra II		SMU-1772	charcoal	?	31023	8537				Southern Ahmarian	Phillips 1988
Levant	Abu Noshra II		SMU-1762	charcoal	?	31585	2275				Southern Ahmarian	Phillips 1988
Levant	Abu Noshra II		ETH-3075	charcoal	?	33470	680				Southern Ahmarian	Phillips 1994
Levant	Abu Noshra II		ETH-3076	charcoal	?	33940	790				Southern Ahmarian	Phillips 1994
Levant	Abu Noshra II		SMU-2122	charcoal	?	38924	1529				Southern Ahmarian	Phillips 1994
Levant	Abu Noshra II		SMU-2372	charcoal	?	48250	2810				Southern Ahmarian	Phillips 1994
Levant	Abu Noshra VI		SMU-2371	charcoal	?	31100	300				Southern Ahmarian	Phillips 1994
Europe	Kozarnika	VII(5c)	GifA-99706	charcoal		36200	540				Protoaurignacian	Guadelli et al. 2005
Europe	Kozarnika	VII(5c)	GifA101050	charcoal		37170	700				Protoaurignacian	Guadelli et al. 2005
Europe	Kozarnika	VII(5c)	GifLSM-10994	charcoal		38700	140				Protoaurignacian	Guadelli et al. 2005
Europe	Kozarnika	VII(5c)	GifA-99662	charcoal		39310	100				Protoaurignacian	Guadelli et al. 2005
Europe	Kozarnika	VII(5c)	Koz3	sediment	OSL				33000	2000	Protoaurignacian	Heydari et al. 2022
Europe	Romanesti-Dumbravita	GH3	weighted average	chert artefacts	TL (SAR & MAAD)				40600	1500	Protoaurignacian	Schmidt et al. 2013
Europe	Romanesti-Dumbravita	GH3	Rom-86-221-2		OSL				39300	4600	Protoaurignacian	Schmidt et al. 2013
Europe	Willendorf II	D1 top	GrA-52417	charcoal	ABA	40870	480	400			Early Aurignacian	Nigst et al. 2014
Europe	Willendorf II	D1 top	OxA-25836	charcoal	ABOx-SC	43200	900				Early Aurignacian	Nigst et al. 2014
Europe	Willendorf II	C8-2in situ	GrA-44894	charcoal	ABA	37420	300	270			Early Aurignacian	Nigst et al. 2014
Europe	Willendorf II	C8-2in situ	GrA-35409	charcoal	ABA	37910	440	380			Early Aurignacian	Nigst et al. 2014
Europe	Willendorf II	C8-2in situ	OxA-22295	charcoal	ABA	36500	450				Early Aurignacian	Nigst et al. 2014
Europe	Willendorf II	C8-2in situ	GrA-45012	charcoal	ABA	38790	400	350			Early Aurignacian	Nigst et al. 2014
Europe	Willendorf II	C8-2in situ	OxA-23520	charcoal	ABOx-SC	39000	500				Early Aurignacian	Nigst et al. 2014
Europe	Geissenkloesterle	IIa	OxA-21737	bone	UF	35700	650				Early Aurignacian	Higham et al. 2012
Europe	Geissenkloesterle	IIa	OxA-21656	bone	UF	33000	500				Early Aurignacian	Higham et al. 2012
Europe	Geissenkloesterle	IIb	OxA-21738	bone	UF	34900	600				Early Aurignacian	Higham et al. 2012
Europe	Geissenkloesterle	IIb	OxA-21742	bone	UF	34800	600				Early Aurignacian	Higham et al. 2012
Europe	Geissenkloesterle	IIb	OxA-21727	bone	UF	34100	550				Early Aurignacian	Higham et al. 2012
Europe	Geissenkloesterle	IIb	OxA-21724	bone	UF	33950	550				Early Aurignacian	Higham et al. 2012
Europe	Geissenkloesterle	III	OxA-21725	bone	UF	37400	800				Early Aurignacian	Higham et al. 2012
Europe	Geissenkloesterle	IId	OxA-21726	bone	UF	34200	550				Early Aurignacian	Higham et al. 2012
Europe	Geissenkloesterle	III	OxA-21659	bone	UF	35050	600				Early Aurignacian	Higham et al. 2012
Europe	Geissenkloesterle	III	OxA-21744	bone	UF	36850	750				Early Aurignacian	Higham et al. 2012
Europe	Geissenkloesterle	IIIa	OxA-21745	bone	UF	36650	750				Early Aurignacian	Higham et al. 2012
Europe	Geissenkloesterle	IIIa	OxA-21746	bone	UF	36850	800				Early Aurignacian	Higham et al. 2012
Europe	Geissenkloesterle	III	OxA-21722	bone	UF	38900	1000				Early Aurignacian	Higham et al. 2012
Europe	Geissenkloesterle	IIIb	OxA-21743	bone	UF	36100	700				Early Aurignacian	Higham et al. 2012
Europe	Geissenkloesterle	IIIb	OxA-21723	bone	UF	37800	900				Early Aurignacian	Higham et al. 2012
Europe	Geissenkloesterle	IIIb	OxA-21721	bone	UF	37300	800				Early Aurignacian	Higham et al. 2012
Europe	Geissenkloesterle	IIIc	OxA-21657	bone	UF	39400	1100				Early Aurignacian	Higham et al. 2012
Europe	Geissenkloesterle	IIIc	OxA-21658	bone	UF	38300	900				Early Aurignacian	Higham et al. 2012
Europe	Fumane	D3ba	OxA-17981	charcoal	ABOx-SC	33890	220				Early Aurignacian	Higham et al. 2009
Europe	Fumane	D3d	GT703	bone	UF	36100	1400				Protoaurignacian	Marín-Arroyo et al. 2023
Europe	Fumane	A1	GT1088	bone	UF	36310	750				Protoaurignacian	Marín-Arroyo et al. 2023
Europe	Fumane	A2	OxA-17569	charcoal	ABOx-SC	35640	220				Protoaurignacian	Higham et al. 2009
Europe	Fumane	A2	OxA-19584	charcoal	ABOx-SC	35850	310				Protoaurignacian	Higham et al. 2009
Europe	Fumane	A2	OxA-19414	charcoal	ABOx-SC	34180	270				Protoaurignacian	Higham et al. 2009
Europe	Fumane	A2	OxA-19412	charcoal	ABOx-SC	34940	280				Protoaurignacian	Higham et al. 2009
Europe	Fumane	A2	OxA-17570	charcoal	ABOx-SC	35180	220				Protoaurignacian	Higham et al. 2009
Europe	Fumane	A2	OxA-21796	bone	UF	35400	750				Protoaurignacian	Higham et al. 2011
Europe	Mochi	F	OxA-19857	shell	CarDS	26030	110				Early Aurignacian	Douka et al. 2012
Europe	Mochi	F	OxA-19728	shell	CarDS	26410	110				Early Aurignacian	Douka et al. 2012
Europe	Mochi	F	OxA-20629	shell	CarDS	32910	220				Early Aurignacian	Douka et al. 2012
Europe	Mochi	F	OxA-19614	shell	CarDS	32370	160				Early Aurignacian	Douka et al. 2012
Europe	Mochi	G	OxA-20360	shell	CarDS	31960	150				Protoaurignacian	Douka et al. 2012
Europe	Mochi	G	OxA-19802	shell	CarDS	30770	150				Protoaurignacian	Douka et al. 2012
Europe	Mochi	G	OxA-20630	shell	CarDS	33180	230				Protoaurignacian	Douka et al. 2012
Europe	Mochi	G	OxA-19290	shell	CarDS	36750	210				Protoaurignacian	Douka et al. 2012
Europe	Mochi	G	OxA-19569	charcoal	ABOx-SC	36350	260				Protoaurignacian	Douka et al. 2012
Europe	Mochi	G	OxA-30629	shell	Acid hydrolysis	31920	190				Protoaurignacian	Frouin et al. 2022
Europe	Mochi	G	OxA-35352	shell	Acid hydrolysis	31870	160				Protoaurignacian	Frouin et al. 2022
Europe	Mochi	G	OxA-X-2579-40	charcoal	ABOx-SC	35550	550				Protoaurignacian	Frouin et al. 2022
Europe	Mochi	H	OxA-30736	shell	Acid hydrolysis	31580	200				Protoaurignacian	Frouin et al. 2022
Europe	Mochi	H	OxA-19729	shell	CarDS	26140	110				Protoaurignacian	Douka et al. 2012
Europe	Mochi	HH	OxA-22268	shell	CarDS	24870	120				Protoaurignacian	Douka et al. 2012
Europe	Bombrini	A1	Beta 183522	charcoal	?	33090	400				Protoaurignacian	Holt et al. 2019
Europe	Bombrini	A1	Beta 183524	charcoal	?	32580	400				Protoaurignacian	Holt et al. 2019
Europe	Bombrini	A2	Beta 204028	charcoal	?	34190	500				Protoaurignacian	Holt et al. 2019
Europe	Bombrini	A1	S-EVA 29022	bone	UF	34030	260				Protoaurignacian	Benazzi et al. 2015
Europe	Bombrini	A1	S-EVA 29026	bone	UF	33220	240				Protoaurignacian	Benazzi et al. 2015
Europe	Bombrini	A1	S-EVA 29023	bone	UF	32750	230				Protoaurignacian	Benazzi et al. 2015
Europe	Bombrini	A1	S-EVA 29021	bone	UF	32210	150				Protoaurignacian	Benazzi et al. 2015
Europe	Bombrini	A1	S-EVA 29194	bone	UF	26680	90				Protoaurignacian	Benazzi et al. 2015
Europe	Bombrini	A1	S-EVA29889	charcoal	?	28300	90				Protoaurignacian	Benazzi et al. 2015
Europe	Bombrini	A2	S-EVA 29017	bone	UF	35600	310				Protoaurignacian	Benazzi et al. 2015
Europe	Bombrini	A2	S-EVA 29015	bone	UF	34810	280				Protoaurignacian	Benazzi et al. 2015
Europe	Bombrini	A2	S-EVA 29016	bone	UF	30810	190				Protoaurignacian	Benazzi et al. 2015
Europe	Bombrini	A2	S-EVA29895	charcoal	?	32230	140				Protoaurignacian	Benazzi et al. 2015
Europe	Bombrini	A2	S-EVA29894	charcoal	?	18930	50				Protoaurignacian	Benazzi et al. 2015
Europe	Castelcivita	gic	OxA-X-2698-45	charcoal	ABOx-SC	34380	310				Early Aurignacian	Higham et al. 2024
Europe	Castelcivita	ars	CTC_X7021_SB4	sediment	OSL				36700	3300	Early Aurignacian	Higham et al. 2024
Europe	Castelcivita	ars	CTC_X7022_SB5	sediment	OSL				38900	2900	Early Aurignacian	Higham et al. 2024
Europe	Castelcivita	rsa	OxA-22622	charcoal	ABOx-SC	36120	360				Protoaurignacian	Wood et al. 2012
Europe	Castelcivita	rsa'	CTC_X7023_SB6	sediment	OSL				42400	3700	Protoaurignacian	Higham et al. 2024
Europe	Cala		OxA-35429	charcoal	ABOx-SC	33410	320				Early Aurignacian	Higham et al. 2024
Europe	Mandrin	B1	OxA-X-2286-9	bone	UF	38900	1100				Protoaurignacian	Slimak et al. 2022
Europe	Mandrin	B1	OxA-22118	bone	UF	31050	400				Protoaurignacian	Slimak et al. 2022
Europe	Mandrin	B1	OxA-2352-51	bone	UF	32950	650				Protoaurignacian	Slimak et al. 2022
Europe	Mandrin	B1	OxA-X-2283-11	bone	UF	35150	650				Protoaurignacian	Slimak et al. 2022
Europe	Esquicho Grapaou	SLC1b	OxA-21716	bone	UF	35900	800				Protoaurignacian	Barshay-Szmidt et al. 2020
Europe	Esquicho Grapaou	SLC1b	OxA-21732	bone	UF	36500	1000				Protoaurignacian	Barshay-Szmidt et al. 2020
Europe	Esquicho Grapaou	SLC1b	OxA-21717	bone	UF	35500	750				Protoaurignacian	Barshay-Szmidt et al. 2020
Europe	La Ferrassie	7	S EVA 26517	bone	UF	35206	160				Early Aurignacian	Talamo et al. 2020
Europe	La Ferrassie	7	S EVA 26513	bone	UF	33090	240				Early Aurignacian	Talamo et al. 2020
Europe	La Ferrassie	7	S EVA 31805	bone	UF	32250	230				Early Aurignacian	Talamo et al. 2020
Europe	La Ferrassie	7	S EVA 31806	bone	UF	33100	260				Early Aurignacian	Talamo et al. 2020
Europe	La Ferrassie	7	S EVA 26511	bone	UF	32510	240				Early Aurignacian	Talamo et al. 2020
Europe	La Ferrassie	7	S EVA 26519	bone	UF	32610	230				Early Aurignacian	Talamo et al. 2020
Europe	La Ferrassie	7	S EVA 31831	bone	UF	33730	290				Early Aurignacian	Talamo et al. 2020
Europe	La Ferrassie	7	S EVA 31827	bone	UF	32810	270				Early Aurignacian	Talamo et al. 2020
Europe	Les Cottés	2	S EVA 9717	bone	UF	31750	280				Early Aurignacian	Talamo et al. 2012
Europe	Les Cottés	2	S EVA 9718	bone	UF	31810	250				Early Aurignacian	Talamo et al. 2012
Europe	Les Cottés	2	S EVA 9719	bone	UF	32670	120				Early Aurignacian	Talamo et al. 2012
Europe	Les Cottés	3		sediment	OSL				37200	1500	Early Aurignacian	Jacobs et al. 2015
Europe	Les Cottés	04upper	S EVA 9711	bone	UF	33180	160				Early Aurignacian	Talamo et al. 2012
Europe	Les Cottés	04upper	S EVA 9720	bone	UF	33860	160				Early Aurignacian	Talamo et al. 2012
Europe	Les Cottés	04upper	S EVA 9706	bone	UF	34260	180				Early Aurignacian	Talamo et al. 2012
Europe	Les Cottés	04upper	S-EVA 9713	bone	UF	35150	280				Early Aurignacian	Talamo et al. 2012
Europe	Les Cottés	04upper		sediment	OSL				40500	2100	Early Aurignacian	Jacobs et al. 2015
Europe	Les Cottés	04lower	S-EVA 13671	bone	UF	33710	230				Protoaurignacian	Talamo et al. 2012
Europe	Les Cottés	04lower	S-EVA 13672	bone	UF	34080	250				Protoaurignacian	Talamo et al. 2012
Europe	Les Cottés	04lower	S-EVA 13663	bone	UF	33080	250				Protoaurignacian	Talamo et al. 2012
Europe	Les Cottés	04lower	S-EVA 13665	bone	UF	34620	390				Protoaurignacian	Talamo et al. 2012
Europe	Les Cottés	04lower	S-EVA 13669	bone	UF	34430	180				Protoaurignacian	Talamo et al. 2012
Europe	Les Cottés	04lower		sediment	OSL				40300	2000	Protoaurignacian	Jacobs et al. 2015
Europe	Grotte du Renne	VII	OxA-21682	bone	UF	35000	650				Protoaurignacian	Higham et al. 2010
Europe	Grotte du Renne	VII	OxA-21569	bone	UF	36500	1300				Protoaurignacian	Higham et al. 2010
Europe	Grotte du Renne	VII	OxA-21570	bone	UF	34600	800				Protoaurignacian	Higham et al. 2010
Europe	Grotte du Renne	VII	OxA-21571	bone	UF	34050	750				Protoaurignacian	Higham et al. 2010
Europe	Grotte du Renne	VII	OxA-21572	bone	UF	34600	750				Protoaurignacian	Higham et al. 2010
Europe	Isturitz	C4b1	TO-12350	bone	UF	32420	390				Early Aurignacian	Barshay-Szmidt et al. 2018
Europe	Isturitz	C4b1	OxA-34633	bone	UF	35250	650				Early Aurignacian	Barshay-Szmidt et al. 2018
Europe	Isturitz	C4b1	OxA-34634	bone	UF	34700	600				Early Aurignacian	Barshay-Szmidt et al. 2018
Europe	Isturitz	C4b1	OxA-34635	bone	UF	35250	650				Early Aurignacian	Barshay-Szmidt et al. 2018
Europe	Isturitz	C4b1	OxA-34772	bone	UF	34950	600				Early Aurignacian	Barshay-Szmidt et al. 2018
Europe	Isturitz	C4b2	TO-12351	bone	UF	31480	480				Early Aurignacian	Barshay-Szmidt et al. 2018
Europe	Isturitz	C4b2	OxA-34636	bone	UF	35050	650				Early Aurignacian	Barshay-Szmidt et al. 2018
Europe	Isturitz	C4b2	OxA-34773	bone	UF	34950	600				Early Aurignacian	Barshay-Szmidt et al. 2018
Europe	Isturitz	C4b2	OxA-34637	bone	UF	34850	600				Early Aurignacian	Barshay-Szmidt et al. 2018
Europe	Isturitz	C4b2	OxA-X-2698-50	bone	UF	35150	650				Early Aurignacian	Barshay-Szmidt et al. 2018
Europe	Isturitz	C4c4	AA-69179	bone	UF	37000	1600				Early Aurignacian/Protoaurignacian	Szmidt et al. 2010
Europe	Isturitz	C4c4	AA-69180	bone	UF	37300	1800				Early Aurignacian/Protoaurignacian	Szmidt et al. 2010
Europe	Isturitz	C4c4	AA-69181	bone	UF	36800	860				Early Aurignacian/Protoaurignacian	Szmidt et al. 2010
Europe	Isturitz	C4c4	AA-69183	bone	UF	37580	780				Early Aurignacian/Protoaurignacian	Szmidt et al. 2010
Europe	Isturitz	C4c4	AA-69184	bone	UF	40200	3600				Early Aurignacian/Protoaurignacian	Szmidt et al. 2010
Europe	Isturitz	C4c4	AA-69185	bone	UF	36990	720				Early Aurignacian/Protoaurignacian	Szmidt et al. 2010
Europe	Isturitz	C4d1	AA69187	bone	UF	40000	2800				Protoaurignacian	Barshay-Szmidt et al. 2018
Europe	Isturitz	C4d1	OxA-23432-33	bone	UF	37000	566				Protoaurignacian	Barshay-Szmidt et al. 2018
Europe	Isturitz	C4d1	OxA- 23434	bone	UF	37000	800				Protoaurignacian	Barshay-Szmidt et al. 2018
Europe	Isturitz	C4d1	OxA-23435	bone	UF	37500	900				Protoaurignacian	Barshay-Szmidt et al. 2018
Europe	Isturitz	C4d1	OxA-23436	bone	UF	37400	900				Protoaurignacian	Barshay-Szmidt et al. 2018
Europe	Abri Pataud	9	OxA- 21673	bone	UF	33400	500				Early Aurignacian	Higham et al. 2011
Europe	Abri Pataud	10	OxA-21679	bone	UF	33650	500				Early Aurignacian	Higham et al. 2011
Europe	Abri Pataud	11	OxA-21601	bone	UF	34150	550				Early Aurignacian	Higham et al. 2011
Europe	Abri Pataud	11	OxA-21602	bone	UF	33500	500				Early Aurignacian	Higham et al. 2011
Europe	Abri Pataud	11	OxA-21580	bone	UF	33550	550				Early Aurignacian	Higham et al. 2011
Europe	Abri Pataud	11	OxA-21581	bone	UF	33550	550				Early Aurignacian	Higham et al. 2011
Europe	Abri Pataud	12	OxA-21670	bone	UF	33450	500				Early Aurignacian	Higham et al. 2011
Europe	Abri Pataud	12	OxA-21671	bone	UF	34300	600				Early Aurignacian	Higham et al. 2011
Europe	Abri Pataud	12	OxA-21672	bone	UF	34050	550				Early Aurignacian	Higham et al. 2011
Europe	Abri Pataud	13	OxA-21598	bone	UF	34750	600				Early Aurignacian	Higham et al. 2011
Europe	Abri Pataud	13	OxA-21599	bone	UF	34850	600				Early Aurignacian	Higham et al. 2011
Europe	Abri Pataud	13	OxA-21600	bone	UF	34200	550				Early Aurignacian	Higham et al. 2011
Europe	Abri Pataud	14	OxA-21578	bone	UF	35750	700				Early Aurignacian	Higham et al. 2011
Europe	Abri Pataud	14	OxA-21579	bone	UF	35000	600				Early Aurignacian	Higham et al. 2011
Europe	Abri Pataud	14	OxA-21596	bone	UF	34500	600				Early Aurignacian	Higham et al. 2011
Europe	Abri Pataud	14	OxA-21597	bone	UF	35000	650				Early Aurignacian	Higham et al. 2011
Europe	Gatzarria	cbf	OxA-22555	bone	UF	34400	550				Early Aurignacian	Barshay-Szmidt et al. 2012
Europe	Gatzarria	cbf	OxA-22556	bone	UF	34250	550				Early Aurignacian	Barshay-Szmidt et al. 2012
Europe	Gatzarria	cjn2	OxA-22553	bone	UF	33800	550				Protoaurignacian	Barshay-Szmidt et al. 2012
Europe	Gatzarria	cjn2	OxA-22554	bone	UF	36300	700				Protoaurignacian	Barshay-Szmidt et al. 2012
Europe	Arbreda	H	SANU-29018	bone	UF	32750	450				Protoaurignacian	Wood et al. 2014
Europe	Arbreda	H	SANU-29017	bone	UF	34800	760				Protoaurignacian	Wood et al. 2014
Europe	Arbreda	H	SANU-29019	bone	UF	35900	860				Protoaurignacian	Wood et al. 2014
Europe	Arbreda	H	SANU-29016	bone	UF	35700	830				Protoaurignacian	Wood et al. 2014
Europe	Arbreda	H	SANU-29014	bone	UF	31900	530				Protoaurignacian	Wood et al. 2014
Europe	Arbreda	H	OxA-21674	bone	UF	33800	550				Protoaurignacian	Wood et al. 2014
Europe	Arbreda	H	OxA-21665	bone	UF	35850	700				Protoaurignacian	Wood et al. 2014
Europe	Arbreda	H	OxA-21784	bone	UF	36000	700				Protoaurignacian	Wood et al. 2014
Europe	Arbreda	H	OxA-21664	bone	UF	35900	650				Protoaurignacian	Wood et al. 2014
Europe	Labeko Koba	V	OxA-21779	bone	UF	34650	600				Early Aurignacian	Wood et al. 2014
Europe	Labeko Koba	V	OxA-21767	bone	UF	34750	600				Early Aurignacian	Wood et al. 2014
Europe	Labeko Koba	VI	OxA-21794	bone	UF	32200	450				Early Aurignacian	Wood et al. 2014
Europe	Labeko Koba	VI	OxA-21841	bone	UF	32150	450				Early Aurignacian	Wood et al. 2014
Europe	Labeko Koba	VI	OxA-21778	bone	UF	35100	600				Early Aurignacian	Wood et al. 2014
Europe	Labeko Koba	VII	OxA-21793	bone	UF	35400	650				Protoaurignacian	Wood et al. 2014
Europe	Labeko Koba	VII	OxA-21840	bone	UF	35250	650				Protoaurignacian	Wood et al. 2014
Europe	Labeko Koba	VII	OxA-X-2314-43	bone	UF	36500	750				Protoaurignacian	Wood et al. 2014

## Sheet: References
Short	Full
Alex et al. 2017	Alex, B., Barzilai, O., Hershkovitz, I., Marder, O., Berna, F., Caracuta, V., Abulafia, T., Davis, L., Goder-Goldberger, M., Lavi, R., Mintz, E., Regev, L., Bar-Yosef Mayer, D., Tejero, J.-M., Yeshurun, R., Ayalon, A., Bar-Matthews, M., Yasur, G., Frumkin, A., Latimer, B., Hans, M.G., Boaretto, E., 2017. Radiocarbon chronology of Manot Cave, Israel and Upper Paleolithic dispersals. Sci. Adv. 3, e…
Barshay-Szmidt et al. 2012	Barshay-Szmidt, C.C., Eizenberg, L., Deschamps, M., 2012. Radiocarbon (AMS) dating the Classic Aurignacian, Proto-Aurignacian and Vasconian Mousterian at Gatzarria Cave (Pyrénées-Atlantiques, France). paleo 11–38. https://doi.org/10.4000/paleo.2250
Barshay-Szmidt et al. 2018	Barshay-Szmidt, C., Normand, C., Flas, D., Soulier, M.-C., 2018. Radiocarbon dating the Aurignacian sequence at Isturitz (France): Implications for the timing and development of the Protoaurignacian and Early Aurignacian in western Europe. Journal of Archaeological Science: Reports 17, 809–838. https://doi.org/10.1016/j.jasrep.2017.09.003
Barshay-Szmidt et al. 2020	Barshay-Szmidt, C., Bazile, F., Brugal, J.-P., 2020. First AMS 14C dates on the Protoaurignacian in Mediterranean France: The site of Esquicho-Grapaou (Russan-Ste-Anastasie, Gard). Journal of Archaeological Science: Reports 33, 102474. https://doi.org/10.1016/j.jasrep.2020.102474
Bar-Yosef and Phillips 1977	Bar-Yosef, O. & Phillips, J. L. 1977. Prehistoric investigations in Gebel Maghara, Northern Sinai. Qedem 7, 1-269
Bar-Yosef et al. 1996	Bar-Yosef, O., Arnold, M., Mercier, N., Belfer-Cohen, A., Goldberg, P., Housley, R., Laville, H., Meignen, L., Vogel, J.C., Vandermeersch, B., 1996. The Dating of the Upper Paleolithic Layers in Kebara Cave, Mt Carmel. Journal of Archaeological Science 23, 297–306. https://doi.org/10.1006/jasc.1996.0028
Benazzi et al. 2015	Benazzi, S., Slon, V., Talamo, S., Negrino, F., Peresani, M., Bailey, S.E., Sawyer, S., Panetta, D., Vicino, G., Starnini, E., Mannino, M.A., Salvadori, P.A., Meyer, M., Pääbo, S., Hublin, J.-J., 2015. The makers of the Protoaurignacian and implications for Neandertal extinction. Science 348, 793–796. https://doi.org/10.1126/science.aaa2773
Bosch et al. 2015	Bosch, M.D., Mannino, M.A., Prendergast, A.L., O’Connell, T.C., Demarchi, B., Taylor, S.M., Niven, L., van der Plicht, J., Hublin, J.-J., 2015. New chronology for Ksâr ‘Akil (Lebanon) supports Levantine route of modern human dispersal into Europe. Proc Natl Acad Sci USA 112, 7683–7688. https://doi.org/10.1073/pnas.1501529112
Brock and Higham 2009	Brock, F., Higham, T.F.G., 2009. AMS Radiocarbon Dating of Paleolithic-Aged Charcoal from Europe and the Mediterranean Rim Using ABOx-SC. Radiocarbon 51, 839–846. https://doi.org/10.1017/S0033822200056149
Douka 2013	Douka, K., 2013. Exploring “the great wilderness of prehistory”: The Chronology of the Middle to the Upper Paleolithic Transition in the Northern Levant. Mitteilungen der Gesellschaft für Urgeschichte 22, 11–40.
Douka et al. 2012	Douka, K., Grimaldi, S., Boschian, G., del Lucchese, A., Higham, T.F.G., 2012. A new chronostratigraphic framework for the Upper Palaeolithic of Riparo Mochi (Italy). Journal of Human Evolution 62, 286–299. https://doi.org/10.1016/j.jhevol.2011.11.009
Douka et al. 2013	Douka, K., Bergman, C.A., Hedges, R.E.M., Wesselingh, F.P., Higham, T.F.G., 2013. Chronology of Ksar Akil (Lebanon) and Implications for the Colonization of Europe by Anatomically Modern Humans. PLOS ONE 8, e72931. https://doi.org/10.1371/journal.pone.0072931
Frouin et al. 2022	Frouin, M., Douka, K., Dave, A.K., Schwenninger, J.-L., Mercier, N., Murray, A.S., Santaniello, F., Boschian, G., Grimaldi, S., Higham, T., 2022. A refined chronology for the Middle and early Upper Paleolithic sequence of Riparo Mochi (Liguria, Italy). Journal of Human Evolution 169, 103211. https://doi.org/10.1016/j.jhevol.2022.103211
Gilead 1991	Gilead, I., 1991. The Upper Paleolithic period in the Levant. J World Prehist 5, 105–154. https://doi.org/10.1007/BF00974677
Guadelli et al. 2005	Guadelli, J.-L., Sirakov, N., Ivanova, S., Sirakova, S., Anastassova, E., Courtaud, P., Dimitrova, I., Djabarska, N., Fernandez, P., Ferrier, C., Fontugne, M., Gambier, D., Guadelli, A., Jordanova, Daniela, Jordanova, Diana, Kovacheva, M., Krumov, I., Leblanc, J.-C., Mallye, J.-B., Marinska, M., Miteva, V., Popov, V.V., Spassov, R., Taneva, S., Tisnerat-Laborde, N., Tsanova, T., 2005. Une séquenc…
Heydari et al. 2022	Heydari, M., Guérin, G., Sirakov, N., Fernandez, P., Ferrier, C., Guadelli, A., Leblanc, J.-C., Taneva, S., Sirakova, S., Guadelli, J.-L., 2022. The last 30,000 to 700,000 years ago: Unravelling the timing of human settlement for the Palaeolithic site of Kozarnika. Quaternary Science Reviews 291, 107645. https://doi.org/10.1016/j.quascirev.2022.107645
Higham et al. 2009	Higham, T., Brock, F., Peresani, M., Broglio, A., Wood, R., Douka, K., 2009. Problems with radiocarbon dating the Middle to Upper Palaeolithic transition in Italy. Quaternary Science Reviews 28, 1257–1267. https://doi.org/10.1016/j.quascirev.2008.12.018
Higham et al. 2010	Higham, T., Jacobi, R., Julien, M., David, F., Basell, L., Wood, R., Davies, W., Ramsey, C.B., 2010. Chronology of the Grotte du Renne (France) and implications for the context of ornaments and human remains within the Chatelperronian. Proceedings of the National Academy of Sciences 107, 20234–20239. https://doi.org/10.1073/pnas.1007963107
Higham et al. 2011	Higham, T., 2011. European Middle and Upper Palaeolithic radiocarbon dates are often older than they look: problems with previous dates and some remedies. Antiquity 85, 235–249. https://doi.org/10.1017/S0003598X00067570
Higham et al. 2011	Higham, T., Jacobi, R., Basell, L., Ramsey, C.B., Chiotti, L., Nespoulet, R., 2011. Precision dating of the Palaeolithic: A new radiocarbon chronology for the Abri Pataud (France), a key Aurignacian sequence. Journal of Human Evolution 61, 549–563. https://doi.org/10.1016/j.jhevol.2011.06.005
Higham et al. 2012	Higham, T., Basell, L., Jacobi, R., Wood, R., Ramsey, C.B., Conard, N.J., 2012. Τesting models for the beginnings of the Aurignacian and the advent of figurative art and music: The radiocarbon chronology of Geißenklösterle. Journal of Human Evolution 62, 664–676. https://doi.org/10.1016/j.jhevol.2012.03.003
Higham et al. 2024	Higham, T., Frouin, M., Douka, K., Ronchitelli, A., Boscato, P., Benazzi, S., Crezzini, J., Spagnolo, V., McCarty, M., Marciani, G., Falcucci, A., Rossini, M., Arrighi, S., Dominici, C., Devièse, T., Schwenninger, J.-L., Martini, I., Moroni, A., Boschin, F., 2024. Chronometric data and stratigraphic evidence support discontinuity between Neanderthals and early Homo sapiens in the Italian Peninsul…
Holt et al. 2019	Holt, B., Negrino, F., Riel-Salvatore, J., Formicola, V., Arellano, A., Arobba, D., Boschian, G., Churchill, S.E., Cristiani, E., Di Canzio, E., Vicino, G., 2019. The Middle-Upper Paleolithic transition in Northwest Italy: new evidence from Riparo Bombrini (Balzi Rossi, Liguria, Italy). Quaternary International 508, 142–152. https://doi.org/10.1016/j.quaint.2018.11.032
Jacobs et al. 2015	Jacobs, Z., Li, B., Jankowski, N., Soressi, M., 2015. Testing of a single grain OSL chronology across the Middle to Upper Palaeolithic transition at Les Cottés (France). Journal of Archaeological Science 54, 110–122. https://doi.org/10.1016/j.jas.2014.11.020
Kuhn et al. 2009	Kuhn, S.L., Stiner, M.C., Güleç, E., Özer, I., Yılmaz, H., Baykara, I., Açıkkol, A., Goldberg, P., Molina, K.M., Ünay, E., Suata-Alpaslan, F., 2009. The early Upper Paleolithic occupations at Üçağızlı Cave (Hatay, Turkey). Journal of Human Evolution 56, 87–113. https://doi.org/10.1016/j.jhevol.2008.07.014
Marín-Arroyo et al. 2023	Marín-Arroyo, A.B., Terlato, G., Vidal-Cordasco, M., Peresani, M., 2023. Subsistence of early anatomically modern humans in Europe as evidenced in the Protoaurignacian occupations of Fumane Cave, Italy. Sci Rep 13, 3788. https://doi.org/10.1038/s41598-023-30059-3
Nigst et al. 2014	Nigst, P.R., Haesaerts, P., Damblon, F., Frank-Fellner, C., Mallol, C., Viola, B., Götzinger, M., Niven, L., Trnka, G., Hublin, J.-J., 2014. Early modern human settlement of Europe north of the Alps occurred 43,500 years ago in a cold steppe-type environment. Proc Natl Acad Sci USA 111, 14394–14399. https://doi.org/10.1073/pnas.1412201111
Phillips 1988	Phillips, J.L., 1988. The Upper Paleolithic of the Wadi Feiran, Southern Sinai. paleo 14, 183–200. https://doi.org/10.3406/paleo.1988.4467
Phillips 1994	Phillips, J.L., 1994. The Upper Palaeolithic Chronology of the Levant and the Nile Valley, in: Bar‐Yosef, O., Kra, R.S. (Eds.), Late Quaternary Chronology and Palaeoclimates of the Eastern Mediterranean. RADIOCARBON ; American School of Prehistoric Research, Tucson, Ariz., USA : Cambridge, Mass., USA, pp. 169–176.
Rebollo et al. 2011	Rebollo, N.R., Weiner, S., Brock, F., Meignen, L., Goldberg, P., Belfer-Cohen, A., Bar-Yosef, O., Boaretto, E., 2011. New radiocarbon dating of the transition from the Middle to the Upper Paleolithic in Kebara Cave, Israel. Journal of Archaeological Science 38, 2424–2433. https://doi.org/10.1016/j.jas.2011.05.010
Richter et al. 2020	Richter, J., Litt, T., Lehmkuhl, F., Hense, A., Hauck, T.C., Leder, D.F., Miebach, A., Parow-Souchon, H., Sauer, F., Schoenenberg, J., Al-Nahar, M., Hussain, S.T., 2020. Al-Ansab and the Dead Sea: Mid-MIS 3 archaeology and environment of the early Ahmarian population of the Levantine corridor. PLoS ONE 15, 1–36. https://doi.org/10.1371/journal.pone.0239968
Schmidt et al. 2013	Schmidt, C., Sitlivy, V., Anghelinu, M., Chabai, V., Kels, H., Uthmeier, T., Hauck, T., Băltean, I., Hilgers, A., Richter, J., Radtke, U., 2013. First chronometric dates (TL and OSL) for the Aurignacian open-air site of Româneşti-Dumbrăviţa I, Romania. Journal of Archaeological Science 40, 3740–3753. https://doi.org/10.1016/j.jas.2013.04.003
Slimak et al. 2022	Slimak, L., Zanolli, C., Higham, T., Frouin, M., Schwenninger, J.-L., Arnold, L.J., Demuro, M., Douka, K., Mercier, N., Guérin, G., Valladas, H., Yvorra, P., Giraud, Y., Seguin-Orlando, A., Orlando, L., Lewis, J.E., Muth, X., Camus, H., Vandevelde, S., Buckley, M., Mallol, C., Stringer, C., Metz, L., 2022. Modern human incursion into Neanderthal territories 54,000 years ago at Mandrin, France. Sc…
Szmidt et al. 2010	Szmidt, C.C., Normand, C., Burr, G.S., Hodgins, G.W.L., LaMotta, S., 2010. AMS 14C dating the Protoaurignacian/Early Aurignacian of Isturitz, France. Implications for Neanderthal–modern human interaction and the timing of technical and cultural innovations in Europe. Journal of Archaeological Science 37, 758–768. https://doi.org/10.1016/j.jas.2009.11.006
Talamo et al. 2012	Talamo, S., Soressi, M., Roussel, M., Richards, M., Hublin, J.-J., 2012. A radiocarbon chronology for the complete Middle to Upper Palaeolithic transitional sequence of Les Cottés (France). Journal of Archaeological Science 39, 175–183. https://doi.org/10.1016/j.jas.2011.09.019
Talamo et al. 2020	Talamo, S., Aldeias, V., Goldberg, P., Chiotti, L., Dibble, H.L., Guérin, G., Hublin, J.-J., Madelaine, S., Maria, R., Sandgathe, D., Steele, T.E., Turq, A., Mcpherron, S.J.P., 2020. The new 14 C chronology for the Palaeolithic site of La Ferrassie, France: the disappearance of Neanderthals and the arrival of Homo sapiens in France. J. Quaternary Sci 35, 961–973. https://doi.org/10.1002/jqs.3236
Weinstein 1984	Weinstein, J.M., 1984. Radiocarbon Dating in the Southern Levant. Radiocarbon 26, 297–366. https://doi.org/10.1017/S0033822200006731
Wood et al. 2012	Wood, R.E., Douka, K., Boscato, P., Haesaerts, P., Sinitsyn, A., Higham, T., 2012. Testing the ABOx-SC method: Dating known-age charcoals associated with the Campanian Ignimbrite. Quaternary Geochronology 9, 16–26. https://doi.org/10.1016/j.quageo.2012.02.003
Wood et al. 2014	Wood, R.E., Arrizabalaga, A., Camps, M., Fallon, S., Iriarte-Chiapusso, M.-J., Jones, R., Maroto, J., de la Rasilla, M., Santamaría, D., Soler, J., Soler, N., Villaluenga, A., Higham, T.F.G., 2014. The chronology of the earliest Upper Palaeolithic in northern Iberia: New insights from L’Arbreda, Labeko Koba and La Viña. Journal of Human Evolution 69, 91–109. https://doi.org/10.1016/j.jhevol.2013.…

## Sheet: Plot 
Region	Site	Context	ID	Sample Material	Pretreatment	PlotID	BP	±	-	ka	±	Industry
Levant	Üçağızlı	C	AA-42321	charcoal	ABA	Üçağızlı-C-AA-42321	29060	330				Northern Ahmarian
Levant	Üçağızlı	B1-3	AA-42317	charcoal	ABA	Üçağızlı-B1-3-AA-42317	34580	620				Northern Ahmarian
Levant	Üçağızlı	B1-3	AA-38201	marine shell	ABA	Üçağızlı-B1-3-AA-38201	32670	760				Northern Ahmarian
Levant	Üçağızlı	B1-3	AA-42320	charcoal	ABA	Üçağızlı-B1-3-AA-42320	31900	450				Northern Ahmarian
Levant	Üçağızlı	B	AA-38203	marine shell	ABA	Üçağızlı-B-AA-38203	29130	380				Northern Ahmarian
Levant	Üçağızlı	B1-B3	OxA-21116	marine shell	CarDS	Üçağızlı-B1-B3-OxA-21116	35240	260				Northern Ahmarian
Levant	Üçağızlı	B	OxA-X-2338-55	marine shell	CarDS	Üçağızlı-B-OxA-X-2338-55	36270	240				Northern Ahmarian
Levant	KsaAkil	XX	OxA-20879	marine shell	CarDS	KsaAkil-XX-OxA-20879	35010	240				Northern Ahmarian
Levant	KsaAkil	XIX	OxA-X-2361-14	marine shell	CarDS	KsaAkil-XIX-OxA-X-2361-14	32960	160				Northern Ahmarian
Levant	KsaAkil	XIX	OxA-22664	marine shell	CarDS	KsaAkil-XIX-OxA-22664	35510	240				Northern Ahmarian
Levant	KsaAkil	XVIII	OxA-20488	marine shell	CarDS	KsaAkil-XVIII-OxA-20488	34230	210				Northern Ahmarian
Levant	KsaAkil	XVIII	OxA-25653	marine shell	CarDS	KsaAkil-XVIII-OxA-25653	34830	240				Northern Ahmarian
Levant	KsaAkil	XVIII	OxA-X-2338-8	marine shell	CarDS	KsaAkil-XVIII-OxA-X-2338-8	33760	210				Northern Ahmarian
Levant	KsaAkil	XVII	OxA-20486	marine shell	CarDS	KsaAkil-XVII-OxA-20486	35780	240				Northern Ahmarian
Levant	KsaAkil	XVII	OxA-25652	marine shell	CarDS	KsaAkil-XVII-OxA-25652	33300	230				Northern Ahmarian
Levant	KsaAkil	XVII	OxA-20487	marine shell	CarDS	KsaAkil-XVII-OxA-20487	33930	220				Northern Ahmarian
Levant	KsaAkil	XVII	OxA-22269	marine shell	CarDS	KsaAkil-XVII-OxA-22269	35390	250				Northern Ahmarian
Levant	KsaAkil	XVII	OxA-20877	marine shell	CarDS	KsaAkil-XVII-OxA-20877	36270	240				Northern Ahmarian
Levant	KsaAkil	XVII	OxA-X-2342-57	marine shell	CarDS	KsaAkil-XVII-OxA-X-2342-57	28130	110				Northern Ahmarian
Levant	KsaAkil	XVI	OxA-22665	marine shell	CarDS	KsaAkil-XVI-OxA-22665	36040	240				Northern Ahmarian
Levant	Ksar Akil	XV	OxA-20876	marine shell	CarDS	Ksar Akil-XV-OxA-20876	35020	240				hyatus
Levant	KsarAkil	XII	OxA-20024	marine shell	CarDS	KsarAkil-XII-OxA-20024	35520	200				Southern Ahmarian reminiscenses
Levant	KsarAkil	X	OxA-25585	marine shell	CarDS	KsarAkil-X-OxA-25585	34550	250				Southern Ahmarian reminiscenses
Levant	KsarAkil	IX	OxA-20023	marine shell	CarDS	KsarAkil-IX-OxA-20023	30360	140				Southern Ahmarian reminiscenses
Levant	KsarAkil	IX	OxA-20022	marine shell	CarDS	KsarAkil-IX-OxA-20022	37210	230				Southern Ahmarian reminiscenses
Levant	KsaAkil	XX	GrA-57597	marine shell	HCl, H3PO4	KsaAkil-XX-GrA-57597	40040	340	300			Northern Ahmarian
Levant	KsaAkil	XIX	GrA-53004	marine shell	HCl, H3PO4	KsaAkil-XIX-GrA-53004	39390	330	290			Northern Ahmarian
Levant	KsaAkil	XVIII	GrA-57542	marine shell	HCl, H3PO4	KsaAkil-XVIII-GrA-57542	36290	240	220			Northern Ahmarian
Levant	KsaAkil	XVII	GrA-57603	marine shell	HCl, H3PO4	KsaAkil-XVII-GrA-57603	38260	260	240			Northern Ahmarian
Levant	KsaAkil	XVII	GrA-57602	marine shell	HCl, H3PO4	KsaAkil-XVII-GrA-57602	36730	240	220			Northern Ahmarian
Levant	KsaAkil	XVII	GrA-54846	marine shell	HCl, H3PO4	KsaAkil-XVII-GrA-54846	39850	340	310			Northern Ahmarian
Levant	KsaAkil	XVII	GrA-53001	marine shell	HCl, H3PO4	KsaAkil-XVII-GrA-53001	34090	220	200			Northern Ahmarian
Levant	KsaAkil	XVI	GrA-57599	marine shell	HCl, H3PO4	KsaAkil-XVI-GrA-57599	39890	310	280			Northern Ahmarian
Levant	KsaAkil	XVI	GrA-57598	marine shell	HCl, H3PO4	KsaAkil-XVI-GrA-57598	37320	270	240			Northern Ahmarian
Levant	KsaAkil	XVI	GrA-57544	marine shell	HCl, H3PO4	KsaAkil-XVI-GrA-57544	35960	230	210			Northern Ahmarian
Levant	KsaAkil	XVI	GrA-54847	marine shell	HCl, H3PO4	KsaAkil-XVI-GrA-54847	39910	370	320			Northern Ahmarian
Levant	KsarAkil	XII	GrA-57545	marine shell	HCl, H3PO4	KsarAkil-XII-GrA-57545	35880	260	230			Southern Ahmarian reminiscenses
Levant	KsarAkil	XI	GrA-53006	marine shell	HCl, H3PO4	KsarAkil-XI-GrA-53006	34310	230	210			Southern Ahmarian reminiscenses
Levant	Kebara	IV	Pta-5141	charcoal	ABA	Kebara-IV-Pta-5141	43700	1800				Northern Ahmarian
Levant	Kebara	IVB	Pta-5002	charcoal	ABA	Kebara-IVB-Pta-5002	42500	1800				Northern Ahmarian
Levant	Kebara	IVB	Pta-4987	charcoal	ABA	Kebara-IVB-Pta-4987	42100	2100				Northern Ahmarian
Levant	Kebara	IVB	OxA-3978	charcoal	ABA	Kebara-IVB-OxA-3978	28890	400				Northern Ahmarian
Levant	Kebara	IIIB	OxA-3976	charcoal	ABA	Kebara-IIIB-OxA-3976	43500	2200				Northern Ahmarian
Levant	Kebara	IIIBf	OxA-18424	charcoal	ABOx-SC	Kebara-IIIBf-OxA-18424	41200	450				Northern Ahmarian
Levant	Kebara	IIIBf	OxA-18425	charcoal	ABA	Kebara-IIIBf-OxA-18425	40350	400				Northern Ahmarian
Levant	Kebara	IIIBf	Gif-TAN-90037	charcoal	ABA	Kebara-IIIBf-Gif-TAN-90037	>43800					Northern Ahmarian
Levant	Kebara	IIIBf	OxA-1567	charcoal	ABA	Kebara-IIIBf-OxA-1567	35600	1600				Northern Ahmarian
Levant	Kebara	IIIBf	Gif-TAN-90168	charcoal	ABA	Kebara-IIIBf-Gif-TAN-90168	>41700					Northern Ahmarian
Levant	Kebara	IIIB	Pta-4267	charcoal	ABA	Kebara-IIIB-Pta-4267	36100	1100				Northern Ahmarian
Levant	Kebara	IV	OxA-V-2269-35	charcoal	ABA	Kebara-IV-OxA-V-2269-35	36110	330				Northern Ahmarian
Levant	Kebara	IV	OxA-X-2264-29	charcoal	ABOx-SC	Kebara-IV-OxA-X-2264-29	40500	1200				Northern Ahmarian
Levant	Kebara	IV	OxA-V-2253-45	charcoal	ABA	Kebara-IV-OxA-V-2253-45	43600	600				Northern Ahmarian
Levant	Kebara	IV	OxA-18402	charcoal	ABOx-SC	Kebara-IV-OxA-18402	40300	550				Northern Ahmarian
Levant	Kebara	IV	OxA-18801	charcoal	ABOx-SC	Kebara-IV-OxA-18801	35160	310				Northern Ahmarian
Levant	Kebara	IV	OxA-V-2253-44	charcoal	ABA	Kebara-IV-OxA-V-2253-44	41650	450				Northern Ahmarian
Levant	Kebara	IV	OxA-18459	charcoal	ABOx-SC	Kebara-IV-OxA-18459	40400	400				Northern Ahmarian
Levant	Kebara	UP Channel	OxA-V-2220-43	charcoal	ABA	Kebara-UP Channel-OxA-V-2220-43	34540	250				Northern Ahmarian
Levant	Kebara	IIIb	OxA-V-2220-41	charcoal	ABA	Kebara-IIIb-OxA-V-2220-41	42850	550				Northern Ahmarian
Levant	Kebara	IIIb	OxA-X-2222-32	charcoal	ABOx-SC	Kebara-IIIb-OxA-X-2222-32	41400	1200				Northern Ahmarian
Levant	Kebara	IIIbf	OxA-V-2220-42	charcoal	ABA	Kebara-IIIbf-OxA-V-2220-42	42600	500				Northern Ahmarian
Levant	Kebara	IIIbf	OxA-18791	charcoal	ABOx-SC	Kebara-IIIbf-OxA-18791	42800	650				Northern Ahmarian
Levant	Kebara	IIIb	OxA-V-2253-42	charcoal	ABA	Kebara-IIIb-OxA-V-2253-42	40500	400				Northern Ahmarian
Levant	Kebara	IIIb	OxA-V-2253-43	charcoal	ABA	Kebara-IIIb-OxA-V-2253-43	40600	400				Northern Ahmarian
Levant	Kebara	IIIb	OxA-18458	charcoal	ABOx-SC	Kebara-IIIb-OxA-18458	41050	450				Northern Ahmarian
Levant	Manot	6	RTD-7785.1	charcoal	ABA-uc line	Manot-6-RTD-7785.1	32410	260				Northern Ahmarian
Levant	Manot	6	RTD-7785.2	charcoal	ABA	Manot-6-RTD-7785.2	32900	150				Northern Ahmarian
Levant	Manot	6	RTD-7786.1	charcoal	ABA-uc line	Manot-6-RTD-7786.1	28940	180				Northern Ahmarian
Levant	Manot	6	RTD-7786.2	charcoal	ABA	Manot-6-RTD-7786.2	28850	100				Northern Ahmarian
Levant	Manot	6	RTD-7086	charcoal	WBA	Manot-6-RTD-7086	38880	310				Northern Ahmarian
Levant	Manot	6	RTD-7087	charcoal	WBA	Manot-6-RTD-7087	41790	380				Northern Ahmarian
Levant	Manot	6	RTD-7116	charcoal	ABA	Manot-6-RTD-7116	48700	700				Northern Ahmarian
Levant	Manot	6	RTD-7128B	charcoal	A	Manot-6-RTD-7128B	28560	150				Northern Ahmarian
Levant	Manot	6	RTD-7118	charcoal	ABA	Manot-6-RTD-7118	40280	320				Northern Ahmarian
Levant	Manot	6	RTD-7119	charcoal	ABA	Manot-6-RTD-7119	42310	380				Northern Ahmarian
Levant	Manot	6	RTD-7130B	charcoal	A	Manot-6-RTD-7130B	30860	180				Northern Ahmarian
Levant	Manot	6	RTD-7117	charcoal	ABA	Manot-6-RTD-7117	41610	540				Northern Ahmarian
Levant	Manot	6	RTD-7129B	charcoal	A	Manot-6-RTD-7129B	31270	190				Northern Ahmarian
Levant	Manot	6	RTD-7197.1	charcoal	ABA	Manot-6-RTD-7197.1	37330	300				Northern Ahmarian
Levant	Manot	6	RTD-7197.2	charcoal	ABA	Manot-6-RTD-7197.2	37120	300				Northern Ahmarian
Levant	Manot	7	RTD-7115	charcoal	ABA	Manot-7-RTD-7115	42210	390				Northern Ahmarian
Levant	Manot	7	RTD-7127B	charcoal	A	Manot-7-RTD-7127B	25080	110				Northern Ahmarian
Levant	Manot	7	RTD-7196	charcoal	ABA	Manot-7-RTD-7196	41100	450				Northern Ahmarian
Levant	Al-Ansab1	AH1	AN001	charcoal	ABA	Al-Ansab1-AH1-AN001	32869	409				Southern Ahmarian
Levant	Al-Ansab1	AH1	AN002	charcoal	ABA	Al-Ansab1-AH1-AN002	33041	419				Southern Ahmarian
Levant	Al-Ansab1	AH1	AN003	charcoal	ABA	Al-Ansab1-AH1-AN003	33292	432				Southern Ahmarian
Levant	Al-Ansab1	AH1	AN004	charcoal	ABA	Al-Ansab1-AH1-AN004	33564	444				Southern Ahmarian
Levant	Al-Ansab1	AH1	AN005	charcoal	ABA	Al-Ansab1-AH1-AN005	33552	460				Southern Ahmarian
Levant	Al-Ansab1	AH1	AN006	charcoal	ABA	Al-Ansab1-AH1-AN006	32927	439				Southern Ahmarian
Levant	Al-Ansab1	AH1	AN007	charcoal	ABA	Al-Ansab1-AH1-AN007	33447	440				Southern Ahmarian
Levant	QadeshBarnea501		Pta-2819	shell	?	QadeshBarnea501--Pta-2819	33800	940				Southern Ahmarian
Levant	QadeshBarnea601		Pta-2964	eggshell	?	QadeshBarnea601--Pta-2964	32470	780				Southern Ahmarian
Levant	BokerA		SMU-578	charcoal	?	BokerA--SMU-578	37920	2810				Southern Ahmarian
Levant	Lagama	VIII	SMU-118	eggshell	A	Lagama-VIII-SMU-118	30050	1240				Southern Ahmarian
Levant	Lagama	III D	SMU-119	eggshell	A	Lagama-III D-SMU-119	32980	2140				Southern Ahmarian
Levant	Lagama	VII	SMU-172	charcoal	A	Lagama-VII-SMU-172	34170	3670				Southern Ahmarian
Levant	Lagama	VII.2	SMU-185	charcoal	A	Lagama-VII.2-SMU-185	31210	2780				Southern Ahmarian
Levant	AbuNoshraI		B-13198	charcoal	?	AbuNoshraI--B-13198	29580	1610	1340			Southern Ahmarian
Levant	AbuNoshraI		B-13197	matrix	?	AbuNoshraI--B-13197	29950	360				Southern Ahmarian
Levant	AbuNoshraI		SMU-1824	charcoal	?	AbuNoshraI--SMU-1824	31330	2880				Southern Ahmarian
Levant	AbuNoshraI		SMU-2254	charcoal	?	AbuNoshraI--SMU-2254	35824	1090				Southern Ahmarian
Levant	AbuNoshraI		SMU-2007	charcoal	?	AbuNoshraI--SMU-2007	35805	1520				Southern Ahmarian
Levant	AbuNoshraII		SMU-1772	charcoal	?	AbuNoshraII--SMU-1772	31023	8537				Southern Ahmarian
Levant	AbuNoshraII		SMU-1762	charcoal	?	AbuNoshraII--SMU-1762	31585	2275				Southern Ahmarian
Levant	AbuNoshraII		ETH-3075	charcoal	?	AbuNoshraII--ETH-3075	33470	680				Southern Ahmarian
Levant	AbuNoshraII		ETH-3076	charcoal	?	AbuNoshraII--ETH-3076	33940	790				Southern Ahmarian
Levant	AbuNoshraII		SMU-2122	charcoal	?	AbuNoshraII--SMU-2122	38924	1529				Southern Ahmarian
Levant	AbuNoshraII		SMU-2372	charcoal	?	AbuNoshraII--SMU-2372	48250	2810				Southern Ahmarian
Levant	AbuNoshraVI		SMU-2371	charcoal	?	AbuNoshraVI--SMU-2371	31100	300				Southern Ahmarian
Europe	Kozarnika	VII(5c)	GifA-99706	charcoal		Kozarnika-VII(5c)-GifA-99706	36200	540				Protoaurignacian
Europe	Kozarnika	VII(5c)	GifA101050	charcoal		Kozarnika-VII(5c)-GifA101050	37170	700				Protoaurignacian
Europe	Kozarnika	VII(5c)	GifLSM-10994	charcoal		Kozarnika-VII(5c)-GifLSM-10994	38700	140				Protoaurignacian
Europe	Kozarnika	VII(5c)	GifA-99662	charcoal		Kozarnika-VII(5c)-GifA-99662	39310	100				Protoaurignacian
Europe	Kozarnika	VII(5c)	Koz3	sediment	OSL	Kozarnika-VII(5c)-Koz3				-33000	2000	Protoaurignacian
Europe	Romanesti-Dumbravita	GH3	weightedaverage	chert artefacts	TL (SAR & MAAD)	Romanesti-Dumbravita-GH3-weightedaverage				-40600	1500	Protoaurignacian
Europe	Romanesti-Dumbravita	GH3	Rom-86-221-2		OSL	Romanesti-Dumbravita-GH3-Rom-86-221-2				-39300	4600	Protoaurignacian
Europe	WillendorfII	D1top	GrA-52417	charcoal	ABA	WillendorfII-D1top-GrA-52417	40870	480	400			Early Aurignacian
Europe	WillendorfII	D1top	OxA-25836	charcoal	ABOx-SC	WillendorfII-D1top-OxA-25836	43200	900				Early Aurignacian
Europe	WillendorfII	C8-2insitu	GrA-44894	charcoal	ABA	WillendorfII-C8-2insitu-GrA-44894	37420	300	270			Early Aurignacian
Europe	WillendorfII	C8-2insitu	GrA-35409	charcoal	ABA	WillendorfII-C8-2insitu-GrA-35409	37910	440	380			Early Aurignacian
Europe	WillendorfII	C8-2insitu	OxA-22295	charcoal	ABA	WillendorfII-C8-2insitu-OxA-22295	36500	450				Early Aurignacian
Europe	WillendorfII	C8-2insitu	GrA-45012	charcoal	ABA	WillendorfII-C8-2insitu-GrA-45012	38790	400	350			Early Aurignacian
Europe	WillendorfII	C8-2insitu	OxA-23520	charcoal	ABOx-SC	WillendorfII-C8-2insitu-OxA-23520	39000	500				Early Aurignacian
Europe	Geissenkloesterle	IIa	OxA-21737	bone	UF	Geissenkloesterle-IIa-OxA-21737	35700	650				Early Aurignacian
Europe	Geissenkloesterle	IIa	OxA-21656	bone	UF	Geissenkloesterle-IIa-OxA-21656	33000	500				Early Aurignacian
Europe	Geissenkloesterle	IIb	OxA-21738	bone	UF	Geissenkloesterle-IIb-OxA-21738	34900	600				Early Aurignacian
Europe	Geissenkloesterle	IIb	OxA-21742	bone	UF	Geissenkloesterle-IIb-OxA-21742	34800	600				Early Aurignacian
Europe	Geissenkloesterle	IIb	OxA-21727	bone	UF	Geissenkloesterle-IIb-OxA-21727	34100	550				Early Aurignacian
Europe	Geissenkloesterle	IIb	OxA-21724	bone	UF	Geissenkloesterle-IIb-OxA-21724	33950	550				Early Aurignacian
Europe	Geissenkloesterle	III	OxA-21725	bone	UF	Geissenkloesterle-III-OxA-21725	37400	800				Early Aurignacian
Europe	Geissenkloesterle	IId	OxA-21726	bone	UF	Geissenkloesterle-IId-OxA-21726	34200	550				Early Aurignacian
Europe	Geissenkloesterle	III	OxA-21659	bone	UF	Geissenkloesterle-III-OxA-21659	35050	600				Early Aurignacian
Europe	Geissenkloesterle	III	OxA-21744	bone	UF	Geissenkloesterle-III-OxA-21744	36850	750				Early Aurignacian
Europe	Geissenkloesterle	IIIa	OxA-21745	bone	UF	Geissenkloesterle-IIIa-OxA-21745	36650	750				Early Aurignacian
Europe	Geissenkloesterle	IIIa	OxA-21746	bone	UF	Geissenkloesterle-IIIa-OxA-21746	36850	800				Early Aurignacian
Europe	Geissenkloesterle	III	OxA-21722	bone	UF	Geissenkloesterle-III-OxA-21722	38900	1000				Early Aurignacian
Europe	Geissenkloesterle	IIIb	OxA-21743	bone	UF	Geissenkloesterle-IIIb-OxA-21743	36100	700				Early Aurignacian
Europe	Geissenkloesterle	IIIb	OxA-21723	bone	UF	Geissenkloesterle-IIIb-OxA-21723	37800	900				Early Aurignacian
Europe	Geissenkloesterle	IIIb	OxA-21721	bone	UF	Geissenkloesterle-IIIb-OxA-21721	37300	800				Early Aurignacian
Europe	Geissenkloesterle	IIIc	OxA-21657	bone	UF	Geissenkloesterle-IIIc-OxA-21657	39400	1100				Early Aurignacian
Europe	Geissenkloesterle	IIIc	OxA-21658	bone	UF	Geissenkloesterle-IIIc -OxA-21658	38300	900				Early Aurignacian
Europe	Fumane	D3ba	OxA-17981	charcoal	ABOx-SC	Fumane-D3ba-OxA-17981	33890	220				Early Aurignacian
Europe	Fumane	D3d	GT703	bone	UF	Fumane-D3d-GT703	36100	1400				Protoaurignacian
Europe	Fumane	A1	GT1088	bone	UF	Fumane-A1-GT1088	36310	750				Protoaurignacian
Europe	Fumane	A2	OxA-17569	charcoal	ABOx-SC	Fumane-A2-OxA-17569	35640	220				Protoaurignacian
Europe	Fumane	A2	OxA-19584	charcoal	ABOx-SC	Fumane-A2-OxA-19584	35850	310				Protoaurignacian
Europe	Fumane	A2	OxA-19414	charcoal	ABOx-SC	Fumane-A2-OxA-19414	34180	270				Protoaurignacian
Europe	Fumane	A2	OxA-19412	charcoal	ABOx-SC	Fumane-A2-OxA-19412	34940	280				Protoaurignacian
Europe	Fumane	A2	OxA-17570	charcoal	ABOx-SC	Fumane-A2-OxA-17570	35180	220				Protoaurignacian
Europe	Fumane	A2	OxA-21796	bone	UF	Fumane-A2-OxA-21796	35400	750				Protoaurignacian
Europe	Mochi	F	OxA-19857	shell	CarDS	Mochi-F-OxA-19857	26030	110				Early Aurignacian
Europe	Mochi	F	OxA-19728	shell	CarDS	Mochi-F-OxA-19728	26410	110				Early Aurignacian
Europe	Mochi	F	OxA-20629	shell	CarDS	Mochi-F-OxA-20629	32910	220				Early Aurignacian
Europe	Mochi	F	OxA-19614	shell	CarDS	Mochi-F-OxA-19614	32370	160				Early Aurignacian
Europe	Mochi	G	OxA-20360	shell	CarDS	Mochi-G-OxA-20360	31960	150				Protoaurignacian
Europe	Mochi	G	OxA-19802	shell	CarDS	Mochi-G-OxA-19802	30770	150				Protoaurignacian
Europe	Mochi	G	OxA-20630	shell	CarDS	Mochi-G-OxA-20630	33180	230				Protoaurignacian
Europe	Mochi	G	OxA-19290	shell	CarDS	Mochi-G-OxA-19290	36750	210				Protoaurignacian
Europe	Mochi	G	OxA-19569	charcoal	ABOx-SC	Mochi-G-OxA-19569	36350	260				Protoaurignacian
Europe	Mochi	G	OxA-30629	shell	Acid hydrolysis	Mochi-G-OxA-30629	31920	190				Protoaurignacian
Europe	Mochi	G	OxA-35352	shell	Acid hydrolysis	Mochi-G-OxA-35352	31870	160				Protoaurignacian
Europe	Mochi	G	OxA-X-2579-40	charcoal	ABOx-SC	Mochi-G-OxA-X-2579-40	35550	550				Protoaurignacian
Europe	Mochi	H	OxA-30736	shell	Acid hydrolysis	Mochi-H-OxA-30736	31580	200				Protoaurignacian
Europe	Mochi	H	OxA-19729	shell	CarDS	Mochi-H-OxA-19729	26140	110				Protoaurignacian
Europe	Mochi	HH	OxA-22268	shell	CarDS	Mochi-HH-OxA-22268	24870	120				Protoaurignacian
Europe	Bombrini	A1	Beta183522	charcoal	?	Bombrini-A1-Beta183522	33090	400				Protoaurignacian
Europe	Bombrini	A1	Beta183524	charcoal	?	Bombrini-A1-Beta183524	32580	400				Protoaurignacian
Europe	Bombrini	A2	Beta204028	charcoal	?	Bombrini-A2-Beta204028	34190	500				Protoaurignacian
Europe	Bombrini	A1	S-EVA29022	bone	UF	Bombrini-A1-S-EVA29022	34030	260				Protoaurignacian
Europe	Bombrini	A1	S-EVA29026	bone	UF	Bombrini-A1-S-EVA29026	33220	240				Protoaurignacian
Europe	Bombrini	A1	S-EVA29023	bone	UF	Bombrini-A1-S-EVA29023	32750	230				Protoaurignacian
Europe	Bombrini	A1	S-EVA29021	bone	UF	Bombrini-A1-S-EVA29021	32210	150				Protoaurignacian
Europe	Bombrini	A1	S-EVA29194	bone	UF	Bombrini-A1-S-EVA29194	26680	90				Protoaurignacian
Europe	Bombrini	A1	S-EVA29889	charcoal	?	Bombrini-A1-S-EVA29889	28300	90				Protoaurignacian
Europe	Bombrini	A2	S-EVA29017	bone	UF	Bombrini-A2-S-EVA29017	35600	310				Protoaurignacian
Europe	Bombrini	A2	S-EVA29015	bone	UF	Bombrini-A2-S-EVA29015	34810	280				Protoaurignacian
Europe	Bombrini	A2	S-EVA29016	bone	UF	Bombrini-A2-S-EVA29016	30810	190				Protoaurignacian
Europe	Bombrini	A2	S-EVA29895	charcoal	?	Bombrini-A2-S-EVA29895	32230	140				Protoaurignacian
Europe	Bombrini	A2	S-EVA29894	charcoal	?	Bombrini-A2-S-EVA29894	18930	50				Protoaurignacian
Europe	Castelcivita	gic	OxA-X-2698-45	charcoal	ABOx-SC	Castelcivita-gic-OxA-X-2698-45	34380	310				Early Aurignacian
Europe	Castelcivita	ars	CTC_X7021_SB4	sediment	OSL	Castelcivita-ars-CTC_X7021_SB4				-36700	3300	Early Aurignacian
Europe	Castelcivita	ars	CTC_X7022_SB5	sediment	OSL	Castelcivita-ars-CTC_X7022_SB5				-38900	2900	Early Aurignacian
Europe	Castelcivita	rsa	OxA-22622	charcoal	ABOx-SC	Castelcivita-rsa-OxA-22622	36120	360				Protoaurignacian
Europe	Castelcivita	rsa'	CTC_X7023_SB6	sediment	OSL	Castelcivita-rsa'-CTC_X7023_SB6				-42400	3700	Protoaurignacian
Europe	Cala		OxA-35429	charcoal	ABOx-SC	Cala--OxA-35429	33410	320				Early Aurignacian
Europe	Mandrin	B1	OxA-X-2286-9	bone	UF	Mandrin-B1-OxA-X-2286-9	38900	1100				Protoaurignacian
Europe	Mandrin	B1	OxA-22118	bone	UF	Mandrin-B1-OxA-22118	31050	400				Protoaurignacian
Europe	Mandrin	B1	OxA-2352-51	bone	UF	Mandrin-B1-OxA-2352-51	32950	650				Protoaurignacian
Europe	Mandrin	B1	OxA-X-2283-11	bone	UF	Mandrin-B1-OxA-X-2283-11	35150	650				Protoaurignacian
Europe	EsquichoGrapaou	SLC1b	OxA-21716	bone	UF	EsquichoGrapaou-SLC1b-OxA-21716	35900	800				Protoaurignacian
Europe	EsquichoGrapaou	SLC1b	OxA-21732	bone	UF	EsquichoGrapaou-SLC1b-OxA-21732	36500	1000				Protoaurignacian
Europe	EsquichoGrapaou	SLC1b	OxA-21717	bone	UF	EsquichoGrapaou-SLC1b-OxA-21717	35500	750				Protoaurignacian
Europe	LaFerrassie	7	SEVA26517	bone	UF	LaFerrassie-7-SEVA26517	35206	160				Early Aurignacian
Europe	LaFerrassie	7	SEVA26513	bone	UF	LaFerrassie-7-SEVA26513	33090	240				Early Aurignacian
Europe	LaFerrassie	7	SEVA31805	bone	UF	LaFerrassie-7-SEVA31805	32250	230				Early Aurignacian
Europe	LaFerrassie	7	SEVA31806	bone	UF	LaFerrassie-7-SEVA31806	33100	260				Early Aurignacian
Europe	LaFerrassie	7	SEVA26511	bone	UF	LaFerrassie-7-SEVA26511	32510	240				Early Aurignacian
Europe	LaFerrassie	7	SEVA26519	bone	UF	LaFerrassie-7-SEVA26519	32610	230				Early Aurignacian
Europe	LaFerrassie	7	SEVA31831	bone	UF	LaFerrassie-7-SEVA31831	33730	290				Early Aurignacian
Europe	LaFerrassie	7	SEVA31827	bone	UF	LaFerrassie-7-SEVA31827	32810	270				Early Aurignacian
Europe	LesCottés	2	SEVA9717	bone	UF	LesCottés-2-SEVA9717	31750	280				Early Aurignacian
Europe	LesCottés	2	SEVA9718	bone	UF	LesCottés-2-SEVA9718	31810	250				Early Aurignacian
Europe	LesCottés	2	SEVA9719	bone	UF	LesCottés-2-SEVA9719	32670	120				Early Aurignacian
Europe	LesCottés	2		sediment	OSL	LesCottés-2-				-37200	1500	Early Aurignacian
Europe	LesCottés	04upper	SEVA9711	bone	UF	LesCottés-04upper-SEVA9711	33180	160				Early Aurignacian
Europe	LesCottés	04upper	SEVA9720	bone	UF	LesCottés-04upper-SEVA9720	33860	160				Early Aurignacian
Europe	LesCottés	04upper	SEVA9706	bone	UF	LesCottés-04upper-SEVA9706	34260	180				Early Aurignacian
Europe	LesCottés	04upper	S-EVA9713	bone	UF	LesCottés-04upper-S-EVA9713	35150	280				Early Aurignacian
Europe	LesCottés	04upper		sediment	OSL	LesCottés-04upper-				-40500	2100	Early Aurignacian
Europe	LesCottés	04lower	S-EVA13671	bone	UF	LesCottés-04lower-S-EVA13671	33710	230				Protoaurignacian
Europe	LesCottés	04lower	S-EVA13672	bone	UF	LesCottés-04lower-S-EVA13672	34080	250				Protoaurignacian
Europe	LesCottés	04lower	S-EVA13663	bone	UF	LesCottés-04lower-S-EVA13663	33080	250				Protoaurignacian
Europe	LesCottés	04lower	S-EVA13665	bone	UF	LesCottés-04lower-S-EVA13665	34620	390				Protoaurignacian
Europe	LesCottés	04lower	S-EVA13669	bone	UF	LesCottés-04lower-S-EVA13669	34430	180				Protoaurignacian
Europe	LesCottés	04lower		sediment	OSL	LesCottés-04lower-				-40300	2000	Protoaurignacian
Europe	GrotteduRenne	VII	OxA-21682	bone	UF	GrotteduRenne-VII-OxA-21682	35000	650				Protoaurignacian
Europe	GrotteduRenne	VII	OxA-21569	bone	UF	GrotteduRenne-VII-OxA-21569	36500	1300				Protoaurignacian
Europe	GrotteduRenne	VII	OxA-21570	bone	UF	GrotteduRenne-VII-OxA-21570	34600	800				Protoaurignacian
Europe	GrotteduRenne	VII	OxA-21571	bone	UF	GrotteduRenne-VII-OxA-21571	34050	750				Protoaurignacian
Europe	GrotteduRenne	VII	OxA-21572	bone	UF	GrotteduRenne-VII-OxA-21572	34600	750				Protoaurignacian
Europe	Isturitz	C4b1	TO-12350	bone	UF	Isturitz-C4b1-TO-12350	32420	390				Early Aurignacian
Europe	Isturitz	C4b1	OxA-34633	bone	UF	Isturitz-C4b1-OxA-34633	35250	650				Early Aurignacian
Europe	Isturitz	C4b1	OxA-34634	bone	UF	Isturitz-C4b1-OxA-34634	34700	600				Early Aurignacian
Europe	Isturitz	C4b1	OxA-34635	bone	UF	Isturitz-C4b1-OxA-34635	35250	650				Early Aurignacian
Europe	Isturitz	C4b1	OxA-34772	bone	UF	Isturitz-C4b1-OxA-34772	34950	600				Early Aurignacian
Europe	Isturitz	C4b2	TO-12351	bone	UF	Isturitz-C4b2-TO-12351	31480	480				Early Aurignacian
Europe	Isturitz	C4b2	OxA-34636	bone	UF	Isturitz-C4b2-OxA-34636	35050	650				Early Aurignacian
Europe	Isturitz	C4b2	OxA-34773	bone	UF	Isturitz-C4b2-OxA-34773	34950	600				Early Aurignacian
Europe	Isturitz	C4b2	OxA-34637	bone	UF	Isturitz-C4b2-OxA-34637	34850	600				Early Aurignacian
Europe	Isturitz	C4b2	OxA-X-2698-50	bone	UF	Isturitz-C4b2-OxA-X-2698-50	35150	650				Early Aurignacian
Europe	Isturitz	C4c4	AA-69179	bone	UF	Isturitz-C4c4-AA-69179	37000	1600				Early Aurignacian/Protoaurignacian
Europe	Isturitz	C4c4	AA-69180	bone	UF	Isturitz-C4c4-AA-69180	37300	1800				Early Aurignacian/Protoaurignacian
Europe	Isturitz	C4c4	AA-69181	bone	UF	Isturitz-C4c4-AA-69181	36800	860				Early Aurignacian/Protoaurignacian
Europe	Isturitz	C4c4	AA-69183	bone	UF	Isturitz-C4c4-AA-69183	37580	780				Early Aurignacian/Protoaurignacian
Europe	Isturitz	C4c4	AA-69184	bone	UF	Isturitz-C4c4-AA-69184	40200	3600				Early Aurignacian/Protoaurignacian
Europe	Isturitz	C4c4	AA-69185	bone	UF	Isturitz-C4c4-AA-69185	36990	720				Early Aurignacian/Protoaurignacian
Europe	Isturitz	C4d1	AA69187	bone	UF	Isturitz-C4d1-AA69187	40000	2800				Protoaurignacian
Europe	Isturitz	C4d1	OxA-23432-33	bone	UF	Isturitz-C4d1-OxA-23432-33	37000	566				Protoaurignacian
Europe	Isturitz	C4d1	OxA-23434	bone	UF	Isturitz-C4d1-OxA-23434	37000	800				Protoaurignacian
Europe	Isturitz	C4d1	OxA-23435	bone	UF	Isturitz-C4d1-OxA-23435	37500	900				Protoaurignacian
Europe	Isturitz	C4d1	OxA-23436	bone	UF	Isturitz-C4d1-OxA-23436	37400	900				Protoaurignacian
Europe	AbriPataud	9	OxA-21673	bone	UF	AbriPataud-9-OxA-21673	33400	500				Early Aurignacian
Europe	AbriPataud	10	OxA-21679	bone	UF	AbriPataud-10-OxA-21679	33650	500				Early Aurignacian
Europe	AbriPataud	11	OxA-21601	bone	UF	AbriPataud-11-OxA-21601	34150	550				Early Aurignacian
Europe	AbriPataud	11	OxA-21602	bone	UF	AbriPataud-11-OxA-21602	33500	500				Early Aurignacian
Europe	AbriPataud	11	OxA-21580	bone	UF	AbriPataud-11-OxA-21580	33550	550				Early Aurignacian
Europe	AbriPataud	11	OxA-21581	bone	UF	AbriPataud-11-OxA-21581	33550	550				Early Aurignacian
Europe	AbriPataud	12	OxA-21670	bone	UF	AbriPataud-12-OxA-21670	33450	500				Early Aurignacian
Europe	AbriPataud	12	OxA-21671	bone	UF	AbriPataud-12-OxA-21671	34300	600				Early Aurignacian
Europe	AbriPataud	12	OxA-21672	bone	UF	AbriPataud-12-OxA-21672	34050	550				Early Aurignacian
Europe	AbriPataud	13	OxA-21598	bone	UF	AbriPataud-13-OxA-21598	34750	600				Early Aurignacian
Europe	AbriPataud	13	OxA-21599	bone	UF	AbriPataud-13-OxA-21599	34850	600				Early Aurignacian
Europe	AbriPataud	13	OxA-21600	bone	UF	AbriPataud-13-OxA-21600	34200	550				Early Aurignacian
Europe	AbriPataud	14	OxA-21578	bone	UF	AbriPataud-14-OxA-21578	35750	700				Early Aurignacian
Europe	AbriPataud	14	OxA-21579	bone	UF	AbriPataud-14-OxA-21579	35000	600				Early Aurignacian
Europe	AbriPataud	14	OxA-21596	bone	UF	AbriPataud-14-OxA-21596	34500	600				Early Aurignacian
Europe	AbriPataud	14	OxA-21597	bone	UF	AbriPataud-14-OxA-21597	35000	650				Early Aurignacian
Europe	Gatzarria	cbf	OxA-22555	bone	UF	Gatzarria-cbf-OxA-22555	34400	550				Early Aurignacian
Europe	Gatzarria	cbf	OxA-22556	bone	UF	Gatzarria-cbf-OxA-22556	34250	550				Early Aurignacian
Europe	Gatzarria	cjn2	OxA-22553	bone	UF	Gatzarria-cjn2-OxA-22553	33800	550				Protoaurignacian
Europe	Gatzarria	cjn2	OxA-22554	bone	UF	Gatzarria-cjn2-OxA-22554	36300	700				Protoaurignacian
Europe	Arbreda	H	SANU-29018	bone	UF	Arbreda-H-SANU-29018	32750	450				Protoaurignacian
Europe	Arbreda	H	SANU-29017	bone	UF	Arbreda-H-SANU-29017	34800	760				Protoaurignacian
Europe	Arbreda	H	SANU-29019	bone	UF	Arbreda-H-SANU-29019	35900	860				Protoaurignacian
Europe	Arbreda	H	SANU-29016	bone	UF	Arbreda-H-SANU-29016	35700	830				Protoaurignacian
Europe	Arbreda	H	SANU-29014	bone	UF	Arbreda-H-SANU-29014	31900	530				Protoaurignacian
Europe	Arbreda	H	OxA-21674	bone	UF	Arbreda-H-OxA-21674	33800	550				Protoaurignacian
Europe	Arbreda	H	OxA-21665	bone	UF	Arbreda-H-OxA-21665	35850	700				Protoaurignacian
Europe	Arbreda	H	OxA-21784	bone	UF	Arbreda-H-OxA-21784	36000	700				Protoaurignacian
Europe	Arbreda	H	OxA-21664	bone	UF	Arbreda-H-OxA-21664	35900	650				Protoaurignacian
Europe	LabekoKoba	V	OxA-21779	bone	UF	LabekoKoba-V-OxA-21779	34650	600				Early Aurignacian
Europe	LabekoKoba	V	OxA-21767	bone	UF	LabekoKoba-V-OxA-21767	34750	600				Early Aurignacian
Europe	LabekoKoba	VI	OxA-21794	bone	UF	LabekoKoba-VI-OxA-21794	32200	450				Early Aurignacian
Europe	LabekoKoba	VI	OxA-21841	bone	UF	LabekoKoba-VI-OxA-21841	32150	450				Early Aurignacian
Europe	LabekoKoba	VI	OxA-21778	bone	UF	LabekoKoba-VI-OxA-21778	35100	600				Early Aurignacian
Europe	LabekoKoba	VII	OxA-21793	bone	UF	LabekoKoba-VII-OxA-21793	35400	650				Protoaurignacian
Europe	LabekoKoba	VII	OxA-21840	bone	UF	LabekoKoba-VII-OxA-21840	35250	650				Protoaurignacian
Europe	LabekoKoba	VII	OxA-X-2314-43	bone	UF	LabekoKoba-VII-OxA-X-2314-43	36500	750				Protoaurignacian
