# Supplementary material for: Tracking the emergence of the Upper Palaeolithic in western Asia and Europe: A Multiple Correspondence Analysis of Protoaurignacian and Southern Ahmarian lithics
Source: PLoS One. 2025 Sep 24;20(9):e0331393. doi: 10.1371/journal.pone.0331393 (PMC12459816; doi:10.1371/journal.pone.0331393)
Supplement: S3 File — (XLSX) [file pone.0331393.s003.xlsx]

## Sheet: Foglio1
Number	Site	Lat	Long	Dated	Technocomplex	Country	Main Technological reference	Comment
1	Aghitu-3	46.0822	39.5138	Yes	EUP	Armenia	Kandel et al. 2017
2	Krems Hundssteig	48.4148	15.6016	Yes	Protoaurignacian and Early Aurignacian	Austria	Broglio and Laplace 1966; Nigst and Haesaerts 2012; Nigst 2006
3	Willendorf II	48.3236	15.4041	Yes	Early Aurignacian and Evolved Aurignacian	Austria	Nigst et al. 2014; Nigst and Haesaerts 2012; Nigst 2006
4	Kozarnika	43.6518	22.7024	Yes	Early Kozarnikian (Protoaurignacian)	Bulgaria	Tsanova 2008; Tsanova et al. 2012
5	Abu Noshra	28.79	33.92	Yes	S Early Ahmarian	Egypt	Phillips 1988
6	Abeilles, Les	43.2316	0.6309	No	Protoaurignacian and Early Aurignacian	France	Soulier 2014
7	Barbas I et III	44.8591	0.5603	No	Early Aurignacian	France	Ortega et al. 2006; Ortega 2005
8	Baume Rainaude	43.459	6.549	No	Protoaurignacian/Early Aurignacian	France	Onoratini 1986; Onoratini and Simon 2005; Slimak 2006
9	Blanchard des Roches (Didon), Abri	45.0004	1.1007	Yes	Early Aurignacian and Evolved Aurignacian	France	Chiotti 2015; Dinnis et al. 2019; Tartar et al. 2014; Bourrillon et al. 2018	dates are problematic because too young for the sector 4/5 EA
10	Brassempouy Grotte des Hyenes	43.8002	-0.699	Yes	Early Aurignacian	France	Bon 2002	the final EA is overlapping with Evolved Au dates
11	Caminade	44.8759	1.2823	Yes	Early Aurignacian and Evolved Aurignacian	France	Bordes 2005; 2006; Michel 2010
12	Castanet, Abri	44.9996	1.1015	Yes	Early Aurignacian	France	Chiotti et al. 2015; White et al. 2012
13	Champ Parel	44.8672	0.5206	No	Early Aurignacian	France	Chadelle 2000; 2005
14	Chez Pinaud 2	45.4377	-0.4192	No	Early Aurignacian	France	Airvaux et al. 2003
15	Corbiac- Vignoble	44.8531	0.4836	No	Early Aurignacian	France	Bordes and Tixier 2002
16	Cottés, Les	46.6783	0.8414	Yes	Protoaurignacian, Early Aurignacian, advanced Early Aurignacian	France	Roussel and Soressi 2013; Jacobs et al 2015	the advanced EA is overlapping with Evolved Au dates
17	Croix-de-Bagneux	47.2981	1.32497	Yes	Protoaurignacian and Early Aurignacian	France	Kildea et al. 2013
18	Crouzade, La	43.0938	2.9762	Yes	Early Aurignacian	France	Saos et al. 2020	final EA
19	Esquicho Grapaou	43.9291	4.3243	Yes	Protoaurignacian	France	Bazile and Sicard 1999; Bazile 2002; Barshay-Szmidt et al 2020
20	Ferrassie, La	44.9518	0.9381	Yes	Early Aurignacian and Evolved Aurignacian	France	Chazan 2001; Blades 2005; Dinnis et al. 2019; Michel 2010; Talamo et al. 2020
21	Figuier, Grotte du	44.3197	4.54701	No	Protoaurignacian	France	Woerz 2009
22	Flageolet I, Le	44.8524	1.0841	Yes	Early Aurignacian, Evolved Aurignacian, Evolved aurignacian with busked destructured burins, and Evolved Aurignacian with Vachons burins	France	Lucas 1997; Rigaud 2016; Michel 2010	Michel 2010 doesn´t support the existence of Early Aurignacian in the site, Rigaud 2016 confirms it
23	Fontéchevade	45.6783	0.478889	No	Early Aurignacian and Evolved Aurignacian	France	Chiotti 2008	but old collections and probably mixed material
24	Garet	43.6629	-0.6454	No	Early Aurignacian	France	Klaric 1999; Bon 2002	but poor technological data
25	Gatzarria	43.1391	-0.8914	Yes	Protoaurignacian, Early Aurignacian, advanced Early Aurignacian	France	Barshay-Szmidt et al. 2012; Deschamps and Flas 2019; Laplace 1966
26	Hui	44.2745	0.898948	No	Early Aurignacian	France	Le Brun Ricalens 2005
27	Isturitz	43.3528	-1.2061	Yes	Protoaurignacian, Early Aurignacian, Evolved Aurignacian	France	Normand et al 2008; Barshay-Szmidt et al. 2018
28	Laouza, La	43.9535	4.4251	No	Protoaurignacian	France	Bazile and Sicard 1999; Bazile 2002
29	Mandrin, Grotte	44.4861	4.7515	Yes	Protoaurignacian	France	Slimak et al. 2002; 2006
30	Mas d'Azil, Grotte du	43.0694	1.35475	Yes	Early Aurignacian	France	Jarry et al. 2017
31	Mère Clochette, Trou de la	47.1304	5.57049	Yes	Protoaurignacian	France	Szmidt et al. 2010
32	Pataud, Abri	44.9379	1.0121	Yes	Early Aurignacian, Evolved Aurignacian and Final Aurignacian with Font Yves points	France	Chiotti 1999; Michel 2010
33	Piage, Le	44.8027	1.3962	No	Protoaurignacian and Early Aurignacian	France	Bordes 2002; 2005
34	Quina Aval, La	45.5089	0.293	Yes	Early Aurignacian and Evolved Aurignacian	France	Dujardin 2005; Verna et al. 2012
35	Renne, Grotte du (Arcy sur Cure)	47.5911	3.7649	Yes	Protoaurignacian	France	Bon and Bodu 2002
36	Roc-de-Combe	44.767	1.351	Yes	Early Aurignacian, Evolved Aurignacian, Evolved Aurignacian with destructured busked burins	France	Bordes 2005; 2006; Michel 2010
37	Roches d’Abilly, Les (u. Bordes Fitte)	46.9603	0.7079	Yes	Early Aurignacian	France	Aubry et al 2012
38	Rois, Les	45.5354	0.1408	Yes	Early Aurignacian and Evolved Aurignacian	France	Ramirez Rozzi et al. 2009; Michel et al. 2008; D´errico 2008
39	Solutré [Crot du Chanier]	46.296	4.725	Yes	Early Aurignacian and Evolved Aurignacian	France	Floss et al. 2013
40	Toulousete	44.2726	0.900692	No	Early Aurignacian	France	Le Brun Ricalens 1993
41	Tutto de Camayot (La Tuto de Camalhot)	43.0138	1.6105	Yes	Early Aurignacian	France	Bon 2002; Anderson 2013
42	Vachons, Les	45.5167	0.1167	No	Early Aurignacian and Evolved Aurignacian	France	Pesesse and Michel 2006; Dinnis et al. 2009; Dujardin and Tymula 2005	but the EA is poor in tech data
43	Verpillière I	46.8088	4.74191	Yes	Protoaurignacian, Early Aurignacian and Evolved Aurignacian	France	Floss et al. 2013; Floss et al. 2016	not much technical data, Proto and Evolved are found in reworked sediments
44	Bondi Cave	42.3321	43.2785	Yes	EUP/Ahmarian	Georgia	Pleurdeau et al. 2016
45	Ortvale Klde	42.2339	43.2114	Yes	EUP/Ahmarian	Georgia	Bar-Yosef et al 2006
46	Geißenklösterle AHIII-AHII	48.3934	9.7804	Yes	Early Aurignacian	Germany	Teyssandier and Liolios 2003	the Gravettian starts really early (Higham et al. 2012)
47	Hohle Fels AHV-AHIII	48.3792	9.7541	Yes	Swabian Aurignacian	Germany	Bataille and Conard 2018	but Dinnis et al. 2019 contest the cultural and chronological attribution, early dates are due to environmental data
48	Keilberg Kirche	49.0401	12.1625	Yes	Aurignacian	Germany	Uthmeier 1994	typologically Evolved Aurignacian but really early dates
49	Wildscheuer III	50.421	8.137	Yes	Aurignacian	Germany	Pastoors and Tafelmaier 2012; Terberger and Street 2003; Hahn 1977	poor tech data
50	Boker A	30.82	34.76	Yes	S Ahmarian	Israel	Monigal 2003
51	Kebara	32.7436	35.0482	Yes	N Ahmarian and Levantine Aurignacian	Israel	Bar-Yosef and Belfer Cohen 2019
52	Lagama	30.77	33.43	Yes	S Ahmarian	Israel	Bar-Yosef and Belfer Cohen 1977
53	Manot	33.0449	35.195	Yes	N Ahmarian and Levantine Aurignacian	Israel	Marder et al. 2019; Abulafia et al. 2021
54	Nahal Nizzana XIII	30.76	34.54	No	S Ahmarian	Israel	Davidzon and Goring Morris 2003
55	Qadesh Barnea	30.9	34.39	Yes	S Ahmarian	Israel	Gilead and Bar-Yosef 1993
56	Bombrini, Riparo	43.7832	7.5355	Yes	Protoaurignacian	Italy	Riel Salvatore and Negrino 2018; Benazzi et al 2015
57	Cala, Grotta la	40.0093	15.3643	Yes	Protoaurignacian and Early Aurignacian	Italy	Benini 1997; Higham et al. 2024; Martini et al. 2018
58	Castelcivita, Grotta di	40.4944	15.2332	Yes	Protoaurignacian and Early Aurignacian	Italy	Gambassini 1997; Falcucci et al. 2024a
59	Fossellone, Grotta del	41.2226	13.0735	Yes	Early Aurignacian	Italy	Degano et al. 2019
60	Fumane, Grotta di	45.5456	10.8833	Yes	Protoarignacian and Early Aurignacian	Italy	Falcucci et al. 2020; Falcucci et al. 2024b
61	La Fabbrica, Grotta	42.6546	11.0615	No	Protoaurignacian	Italy	Dini et al. 2012; Villa et al. 2018	later than 40.5 ka (Uluzzian)
62	Mochi, Riparo	43.784	7.5356	Yes	Protoaurignacian and Early Aurignacian	Italy	Kuhn and Stiner 1998; Bertola et al 2013; Grimaldi et al. 2014
63	Paglicci, Grotta	41.6832	15.5834	Yes	Protoaurignacian	Italy	Palma di Cesnola 2006
64	Roccia San Sebastiano	41.1354	13.8813	No	Protoaurignacian	Italy	Aiello et al. 2018; Repola et al. 2020
65	Serino	40.8591	14.8624	Yes	Protoaurignacian	Italy	Accorsi et al. 1979
66	Al-Ansab	30.23	35.402	Yes	S Ahmarian	Jordan	Richter et al. 2020; Gennai et al. 2021
67	Mughr el-Hamamah	32.257	35.634	Yes	Indet UP	Jordan	Shea et al. 2019
68	Tor Hamar	29.9382	35.3191	No	S Ahmarian	Jordan	Kadowaki et al. 2021
69	Tor Sadaf	30.94	35.69	No	S Ahmarian	Jordan	Fox 2003
70	Ksar Akil	33.9167	35.6	Yes	N Ahmarian, Post Ahmarian and Levantine Aurignacian	Lebanon	Ohnuma 1988; Williams and Bergman 2010
71	Observatoire, Grotte de l'	43.7518	7.4382	No	Protoaurignacian and Early Aurignacian	Monaco	Porraz et al. 2010; Onoratini and Simon 2005
72	Coşava	45.8526	22.3138	No	Protoaurignacian	Romania	Sitlivy et al. 2014
73	Românesti Dumbravita	45.815	22.302	Yes	Protoaurignacian	Romania	Chu et al. 2022; Sitlivy et al. 2012
74	Tincova	45.5578	22.1546	No	Protoaurignacian	Romania	Sitlivy et al. 2014
75	Korotkaya	44.3635	39.9892	Yes	EUP/Ahmarian	Russian Federation	Golovanova and Doronichev 2012
76	Kostenki 14/LVA	51.3858	39.0517	Yes	Early Aurignacian	Russian Federation	Synitsyn 2003; Douka et al . 2010; Dinnis et al. 2019
77	Kostenki 17/II	51.3858	39.0517	Yes	Spytsinian (Protoaurignacian)	Russian Federation	Dinnis et al. 2019	discussion over the proto character
78	Mezmaiskaya Cave	44.2789	40.0165	Yes	EUP/Ahmarian	Russian Federation	Golovanova and Doronichev 2012
79	Arbreda, Cueva de L'	42.1611	2.747	Yes	Protoaurignacian and Evolved Aurignacian	Spain	Ortega Cobos 2005; Tafelmaier 2017; Bataille et al. 2018; Soler i Masferrer and Maroto i Genover, 1987
80	Castillo, El	43.2924	-3.9655	Yes	Protoaurignacian	Spain	Arrizabalaga et al. 2009; Cabrera Valdés 2002; Maíllo Fernández and de Quirós 2010
81	Cova Gran	41.9271	0.8127	Yes	Indetermined UP	Spain	Mora et al. 2018	but not enough tech data
82	Labeko Koba	43.0619	-2.49128	Yes	Protoaurignacian, Early Aurignacian and late Early Aurignacian	Spain	Tafelmaier 2017; Bataille et al. 2018
83	Morín, Cueva	43.3584	-3.8584	No	Protoaurignacian, Early Aurignacian and Evolved Aurignacian	Spain	Maíllo Fernández et al. 2014	the Evolved Au needs reappraisal
84	Reclau Viver, Cueva del	42.161	2.747	Yes	Protoaurignacian and Early Aurignacian	Spain	Maroto et al 1996; Soler i Masferrer 1981	the dates are early for the Proto and late for the EA
85	Viña, La	43.3132	-5.8271	Yes	Protoaurignacian, Early Aurignacian and Evolved Aurignacian	Spain	Santamaria Alvarez 2012; de Andrés Herrero and Arrizabalaga, 2014
86	Siuren I	44.6591	33.8091	Yes	Protoaurignacian and Evolved Aurignacian	Ukraine	Zwyns 2012; Bataille 2016; Bataille et al. 2018	ok, dates are young therefore phase 2
87	Ücagizli	36.0085	35.9811	Yes	N Ahmarian	Turkey	Kuhn et al. 2009

## Sheet: Foglio2
Reference short	Reference Full
Aiello et al. 2018	Aiello, G., Barra, D., Collina, C., Piperno, M., Guidi, A., Stanislao, C., Saracino, M., Donadio, C., 2018. Geomorphological and paleoenvironmental evolution in the prehistoric framework of the coastland of Mondragone, southern Italy. Quaternary International 493, 70–85. https://doi.org/10.1016/j.quaint.2018.06.041
Abulafia et al. 2021	Abulafia, T., Goder-Goldberger, M., Berna, F., Barzilai, O., Marder, O., 2021. A technotypological analysis of the Ahmarian and Levantine Aurignacian assemblages from Manot Cave (area C) and the interrelation with site formation processes. Journal of Human Evolution 160, 102707. https://doi.org/10.1016/j.jhevol.2019.102707
Accorsi et al. 1979	Accorsi, C.A., Aiello, E., Bartolini, C., Castelletti, L., Rodolfi, G., Ronchitelli, A., 1979. Il giaciment paleolitico di Serino (Avellino): stratigrafia, ambienti e paletnologia. Atti della Societa Toscana di Scienze Naturali, Memorie Serie A 86, 435–487.
Airvaux et al. 2003	Airvaux, J., Berthet, A.-L., Castel, J.-C., 2003. Le gisement aurignacien de Chez-Pinaud 2 à Jonzac, Charente-Maritime. Bulletin Préhistoire du Sud-Ouest 10, 25–75.
Anderson 2013	Anderson, L., 2013. Une enquête sur la variation lamellaire à la Tuto de Camalhot (Ariège) (Master). UNIVERSITÉ DE TOULOUSE II – LE MIRAIL, Toulouse.
Arrizabalaga et al. 2009	Arrizabalaga, A., Quiros, F.B.D., Bon, F., Iriarte, M.J., Maíllo, J.M., Normand, C., 2009. Early evidence of the Aurignacian in Cantabrian Iberia and the North Pyrenees, in: Camps, M., Szmidt, C. (Eds.), The Mediterranean from 50 000 to 25 000 BP. Turning Points and New Directions. Oxbow Books, Oxford, UK, pp. 255–292.
Aubry et al. 2012	Aubry, T., Dimuccio, L.A., Almeida, M., Buylaert, J.-P., Fontana, L., Higham, T., Liard, M., Murray, A.S., Neves, M.J., Peyrouse, J.-B., Walter, B., 2012. Stratigraphic and technological evidence from the middle palaeolithic-Châtelperronian-Aurignacian record at the Bordes-Fitte rockshelter (Roches d’Abilly site, Central France). Journal of Human Evolution 62, 116–137. https://doi.org/10.1016/j.j…
Bar-Yosef et al. 2006	Barshay-Szmidt, C., Bazile, F., Brugal, J.-P., 2020. First AMS 14C dates on the Protoaurignacian in Mediterranean France: The site of Esquicho-Grapaou (Russan-Ste-Anastasie, Gard). Journal of Archaeological Science: Reports 33, 102474. https://doi.org/10.1016/j.jasrep.2020.102474
Bar-Yosef and Belfer-Cohen 1977	Bar-Yosef, O., Belfer-Cohen, A., 1977. The Lagaman Industry, in: Bar-Yosef, O., Phillips, J.L. (Eds.), PREHISTORIC INVESTIGATIONS IN GEBEL MAGHARA, NORTHERN SINAI. pp. 42–85.
Bar-Yosef and Belfer-Cohen 2019	Bar-Yosef, O., Belfer-Cohen, A., Adler, D.S., 2006. THE IMPLICATIONS OF THE MIDDLE-UPPER PALEOLITHIC CHRONOLOGICAL BOUNDARY IN THE CAUCASUS TO EURASIAN PREHISTORY. Anthropologie 44, 49–60.
Barshay-Szmidt et al. 2012	Barshay-Szmidt, C., Normand, C., Flas, D., Soulier, M.-C., 2018. Radiocarbon dating the Aurignacian sequence at Isturitz (France): Implications for the timing and development of the Protoaurignacian and Early Aurignacian in western Europe. Journal of Archaeological Science: Reports 17, 809–838. https://doi.org/10.1016/j.jasrep.2017.09.003
Barshay-Szmidt et al. 2018	Barshay-Szmidt, C.C., Eizenberg, L., Deschamps, M., 2012. Radiocarbon (AMS) dating the Classic Aurignacian, Proto-Aurignacian and Vasconian Mousterian at Gatzarria Cave (Pyrénées-Atlantiques, France). paleo 11–38. https://doi.org/10.4000/paleo.2250
Barshay-Szmidt et al. 2020	Bar-Yosef, O., Belfer-Cohen, A., 2019. The Upper Paleolithic Industries of Kebara Cave, in: Meignen, L., Bar-Yosef, O. (Eds.), Kebara Cave, Mt. Carmel, Israel: The Middle and Upper Paleolithic Archaeology: Part 2, American School of Prehistoric Research. Peabody Museum of Archaeology and Ethnology, Harvard University, pp. 309–401.
Bataille 2016	Bataille, G., 2016. Extracting the “Proto” from the Aurignacian. Distinct Production Sequences of Blades and Bladelets in the Lower Aurignacian Phase of Siuren I, Units H and G (Crimea). Mitteilungen der Gesellschaft für Urgeschichte 25, 49–85.
Bataille and Conard 2018	Bataille, G., Conard, N.J., 2018. Blade and bladelet production at Hohle Fels Cave, AH IV in the Swabian Jura and its importance for characterizing the technological variability of the Aurignacian in Central Europe. PLoS ONE 13, e0194097. https://doi.org/10.1371/journal.pone.0194097
Bataille et al. 2018	Bataille, G., Tafelmaier, Y., Weniger, G.-C., 2018. Living on the edge – A comparative approach for studying the beginning of the Aurignacian. Quaternary International 474, 3–29. https://doi.org/10.1016/j.quaint.2018.03.024
Bazile 2002	Bazile, F., 2002. Le premier Aurignacien en France méditerranéenne : un bilan. ETFI, Prehistoria y Arqueología 1, 215–236. https://doi.org/10.5944/etfi.15.2002.4745
Bazile and Sicard 1999	Bazile, F., Sicard, S., 1999. Le premier Aurignacien du Languedoc oriental dans son contexte méditerranéen, in: Sacchi, D. (Ed.), Les Faciès Leptolithiques Du Nord-Ouest Méditerranéen : Milieux Naturels et Culturels : Actes Du Colloque International, XXIVe Congrès Préhistorique de France, Carcassonne, 26-30 Septembre 1994. Soc. Préhistorique Française, Paris, pp. 117–125.
Benazzi et al. 2015	Benazzi, S., Slon, V., Talamo, S., Negrino, F., Peresani, M., Bailey, S.E., Sawyer, S., Panetta, D., Vicino, G., Starnini, E., Mannino, M.A., Salvadori, P.A., Meyer, M., Pääbo, S., Hublin, J.-J., 2015. The makers of the Protoaurignacian and implications for Neandertal extinction. Science 348, 793–796. https://doi.org/10.1126/science.aaa2773
Bertola et al. 2013	Bertola, S., Broglio, A., Cristiani, E., De Stefani, M., Gurioli, F., Negrino, F., Romandini, M., Vanhaeren, M., 2013. La diffusione del primo Aurignaziano a sud dell’arco alpino. Preistoria Alpina 47, 123–152.
Blades 2005	Blades, B.S., 2005. Small bladelet cores from Aurignacian levels at la Ferrassie (Dordogne, France), in: Le Brun-Ricalens, F. (Ed.), Productions Lamellaires Attribuées à l’Aurignacien: Actes Du XIVe Congrès de l’UISPP, Université de Liège, 2-8 Septembre 2001, Section 6, Symposium C6.7, Archéologiques. Musée National d’Histoire et d’Art, Luxembourg, pp. 245–254.
Bon 2002	Bon, F., 2002. L’ Aurignacien entre mer et océan: réflexion sur l’unité des phases anciennes de l’Aurignacien dans le sud le la France, Mémoire / Société Préhistorique Française. Société Préhistorique Française, Paris.
Bon and Bodu 2002	Bon, F., Bodu, P., 2002. Analyse technologique du débitage aurignacien, in: Schmider, B. (Ed.), L’Aurignacien de La Grotte Du Renne. Les Fouilles d’André Leroi-Gourhan à Arcy-Sur-Cure (Yonne). CNRS, pp. 115–133.
Bordes 2002	Bordes, J.-G., 2006. News from the West: a reevaluation of the classical Aurignacian sequence of the Périgord, in: Bar-Yosef, O., Zilhão, J. (Eds.), Towards a Definition of the Aurignacian: Proceedings of the Symposium Held in Lisbon, Portugal, June 25-30, 2002, Trabalhos de Arqueologia. Instituto Português de Arqueologia ; American School of Prehistoric Research, Peabody Museum, Harvard Universi…
Bordes 2005	Bordes, J.-G., 2005. La séquence aurignacienne du nord de l’Aquitaine: variabilité des productions lamellaires à Caminade-Est, Roc-de-Combe, Le Piage et Corbiac-Vignoble II, in: Le Brun-Ricalens, F. (Ed.), Productions lamellaires attribuées à l’Aurignacien: actes du XIVe congrès de l’UISPP, Université de Liège, 2-8 septembre 2001, section 6, symposium C6.7, Archéologiques. Musée National d’Histoi…
Bordes 2006	Bordes, J.-G., 2002. Les interstratifications Châtelperronien / Aurignacien du Roc-de-Combe et du Piage (Lot, France). Analyse taphonomique des industries lithiques; implications archéologiques. (Doctoral thesis). Université de Bordeaux I.
Bordes and Tixier 2002	Bordes, J.-G., Tixier, J., 2002. Sur l’unité de l’Aurignacien ancien dans le Sud-Ouest de la France : la production des lames et des lamelles. ETFI 15, 175–194. https://doi.org/10.5944/etfi.15.2002.4743
Bourrillon et al. 2018	Bourrillon, R., White, R., Tartar, É., Chiotti, L., Mensan, R., Clark, A.E., Castel, J.-C., Cretin, C., Higham, T.F.G., Morala, A., Ranlet, S., Sisk, M., Devièse, T., Comeskey, D., 2018. A new Aurignacian engraving from Abri Blanchard, France: Implications for understanding Aurignacian graphic expression in Western and Central Europe. Quaternary International 491, 46–64. https://doi.org/10.1016/j…
Broglio and Laplace 1966	Broglio, A., Laplace, G., 1966. Etudes de typologie analytique des complexes leptolithiques de l’Europe centrale. I. Les complexes aurignacoïdes de la Basse Autriche. Rivista di Scienze Preistoriche XXI, 61–121.
Cabrera Valdés et al. 2002	Cabrera Valdés, V., de Quirós, F.B., Maíllo Fernández, J.M., Valladas, H., Martinez de La Riva Llorret, M., 2002. El Auriñaciense arcaico de El Castillo (Cantabria). Espacio Tiempo y Forma, I 15, 67–86.
Chadelle 2000	Chadelle, J.-P., 2005. PRODUCTIONS “INTRIQUÉES” DE LAMES ET DE LAMELLES DANS L’AURIGNACIEN DE CHAMP-PAREL LOCUS 3 (BERGERAC, DORDOGNE), in: Le Brun-Ricalens, F. (Ed.), Productions lamellaires attribuées à l’Aurignacien: actes du XIVe congrès de l’UISPP, Université de Liège, 2-8 septembre 2001, section 6, symposium C6.7, Archéologiques. Musée National d’Histoire et d’Art, Luxembourg, pp. 193–208.
Chadelle 2005	Chadelle, J.-P., 2000. Le gisement de Champ-Parel 3 à Bergerac (Dordogne, France). Observations taphonomiques sur un atelier de taille aurignacien en plein-air / The site of Champ-Parel 3 near Bergerac (Dordogne, France). Taphonomic observations on an Aurignacian open-air lithic workshop. pal 12, 409–412. https://doi.org/10.3406/pal.2000.1612
Chazan 2001	Chazan, M., 2001. Bladelet Production in the Aurignacian of La Ferrassie (Dordogne, France). Lithic Technology 26, 16–28. https://doi.org/10.1080/01977261.2001.11720973
Chiotti 1999	Chiotti, L., 2008. The Upper Paleolithic of fontéchevade, in: Chase, P.G., Debénath, A., Dibble, H.L., McPherron, S.P. (Eds.), Cave of Fontechevade The: Recent Excavations and Their Paleoanthropological Implications. Cambridge University Press, Cambridge, pp. 154–169. https://doi.org/10.1017/CBO9780511575518
Chiotti 2008	Chiotti, L., 1999. Les industries lithiques des niveaux aurignaciens de l’abri Pataud, Les Eyzies-de-Tayac (Dordogne) : étude technologique et typologique (Doctoral thesis). Paris - MNHN, Paris.
Chiotti et al. 2015	Chiotti, L., Cretin, C., Morala, A., 2015. The Lithic Industries from Blanchard and Castanet Rock Shelters (Dordogne, France): Data from the 2005-2012 Excavations. palethnologie. https://doi.org/10.4000/palethnologie.751
Chu et al. 2022	Chu, W., McLin, S., Wöstehoff, L., Ciornei, A., Gennai, J., Marreiros, J., Doboș, A., 2022. Aurignacian dynamics in Southeastern Europe based on spatial analysis, sediment geochemistry, raw materials, lithic analysis, and use-wear from Românești-Dumbrăvița. Sci Rep 12, 14152. https://doi.org/10.1038/s41598-022-15544-5
D’Errico 2008	Davidzon, A., Goring-Morris, N., 2003. Sealed in Stone: The Upper Palaeolithic Early Ahmarian Knapping Method in the Light of Refitting Studies at Nahal Nizzana XIII, Western Negev, Israel. Journal of The Israel Prehistoric Society 33, 75–205.
Davidzon and Goring-Morris 2003	de Andrés Herrero, M., Arrizabalaga, A., 2014. EL PALEOLÍTICO SUPERIOR INICIAL EN ASTURIAS. The Early Upper Palaeolithic in Asturias, in: Álvarez-Alonso, D. (Ed.), Los grupos cazadores-recolectores paleolíticos del occidente cantábrico: estudios en homenaje a Francisco Jordá Cerdá en el centenario de su nacimiento 1914-2014, Entemu. UNED, Gijón, pp. 133–156.
de Andrés Herrero and Arrizabalaga 2014	Degano, I., Soriano, S., Villa, P., Pollarolo, L., Lucejko, J.J., Jacobs, Z., Douka, K., Vitagliano, S., Tozzi, C., 2019. Hafting of Middle Paleolithic tools in Latium (central Italy): New data from Fossellone and Sant’Agostino caves. PLoS ONE 14, e0213473. https://doi.org/10.1371/journal.pone.0213473
Degano et al. 2019	D’Errico, F., 2008. Mouthiers-sur-Boëme: Chez les Rois. adlfi. https://doi.org/10.4000/adlfi.1316
Deschamps and Flas 2019	Deschamps, M., Flas, D., 2019. Paléolithique moyen récent et Paléolithique supérieur initial en contexte pyrénéen : les industries lithiques de la grotte de Gatzarria (Ossas-Suhare, Pyrénées-Atlantiques) et leurs implications régionales, in: Deschamps, M., Costamagno, S., Milcent, P.-Y., Pétillon, J.-M., Renard, C., Valdeyron, N. (Eds.), La conquête de la montagne : des premières occupations huma…
Dini et al. 2012	Dini, M., Baills, H., Conforti, J., Tozzi, C., 2012. Le Protoaurignacien de la Grotte La Fabbrica (Grosseto, Italie) dans le contexte de l’arc nord méditerranéen. L’Anthropologie 116, 550–574. https://doi.org/10.1016/j.anthro.2012.10.003
Dinnis et al. 2009	Dinnis, R., Bessudnov, A., Chiotti, L., Flas, D., Michel, A., 2019. Thoughts on the Structure of the European Aurignacian, with Particular Focus on Hohle Fels IV. Proc. Prehist. Soc. 85, 29–60. https://doi.org/10.1017/ppr.2019.11
Dinnis et al. 2019	Dinnis, R., Pawlik, A., Gaillard, C., 2009. Bladelet cores as weapon tips? Hafting residue identification and micro-wear analysis of three carinated burins from the late Aurignacian of Les Vachons, France. Journal of Archaeological Science 36, 1922–1934. https://doi.org/10.1016/j.jas.2009.04.020
Douka et al. 2010	Douka, K., Higham, T., Sinitsyn, A., 2010. The Influence of Pretreatment Chemistry on the Radiocarbon Dating of Campanian Ignimbrite-Aged Charcoal from Kostenki 14 (Russia). Quat. res. 73, 583–587. https://doi.org/10.1016/j.yqres.2010.01.002
Dujardin 2005	Dujardin, V., 2005. Débitage lamellaire aurignacien à la Quina avala (Gardes-le-Pontaroux) et à la Grotte des Renardières (les Pins, Charente, France), in: Le Brun-Ricalens, F. (Ed.), Productions lamellaires attribuées à l’Aurignacien: actes du XIVe congrès de l’UISPP, Université de Liège, 2-8 septembre 2001, section 6, symposium C6.7, Archéologiques. Musée National d’Histoire et d’Art, Luxembour…
Dujardin and Tymula 2005	Dujardin, V., Tymula, S., 2005. Relecture chronologique de sites paléolithiques et épipaléolithiques anciennement fouillés en Poitou-Charentes. bspf 102, 771–788. https://doi.org/10.3406/bspf.2005.13181
Falcucci et al. 2020	Falcucci, A., Conard, N.J., Peresani, M., 2020. Breaking through the Aquitaine frame: A re-evaluation on the significance of regional variants during the Aurignacian as seen from a key record in southern Europe. Journal of Anthropological Sciences 98, 42.
Falcucci et al. 2024a	Falcucci, A., Arrighi, S., Spagnolo, V., Rossini, M., Higgins, O.A., Muttillo, B., Martini, I., Crezzini, J., Boschin, F., Ronchitelli, A., Moroni, A., 2024. A pre-Campanian Ignimbrite techno-cultural shift in the Aurignacian sequence of Grotta di Castelcivita, southern Italy. Sci Rep 14, 12783. https://doi.org/10.1038/s41598-024-59896-6
Falcucci et al. 2024b	Falcucci, A., Giusti, D., Zangrossi, F., De Lorenzi, M., Ceregatti, L., Peresani, M., 2024. Refitting the Context: A Reconsideration of Cultural Change among Early Homo sapiens at Fumane Cave through Blade Break Connections, Spatial Taphonomy, and Lithic Technology. J Paleo Arch 8, 2. https://doi.org/10.1007/s41982-024-00203-0
Floss et al. 2013	Floss, H., Dutkiewicz, E., Frick, J.A., Hoyer, C., 2013. Le Paléolithique supérieur ancien en Bourgogne du sud, in: Bodu, P., Chehmana, L., Klaric, L., Mevel, L., Soriano, S., Teyssandier, N. (Eds.), Le Paléolithique supérieur ancien de l’Europe du Nord-Ouest: réflexions et synthèses à partir d’un projet collectif de recherche sur le centre et le sud du Bassin parisien actes du colloque de Sens, …
Floss et al. 2016	Floss, H., Froehle, S., Wettengl, S., 2016. The Aurignacian along the Danube Its Two-Fold Role as a Transalpine and Cisalpine Passageway of Early Homo Sapiens into Europe, in: Krauss, R., Floss, H. (Eds.), Southeast Europe Before Neolithisation. Proceedings of the International Workshop within the Collaborative Research Centres SFB 1070 “RESSOURCENKULTUREN”, Schloß Hohentübingen, 9th of May 2014,…
Fox 2003	Fox, J.R., 2003. The Tor Sadaf Lithic Assemblages: A Technological Study of the Early Upper Palaeolithic in the Wadi al-Hasa, in: Goring-Morris, N., Belfer-Cohen, A. (Eds.), 978-1-78570-917-3 978-1-78570-914-2. pp. 80–94.
Gambassini 1997	Gambassini, P., 1997. Le industrie paleolitiche di Castelcivita, in: Il Paleolitico di Castelcivita : culture e ambiente. Electa Napoli, Napoli, pp. 92–145.
Gennai et al. 2021	Gennai, J., Peresani, M., Richter, J., 2021. Blades, bladelets or blade(let)s? Investigating early Upper Palaeolithic technology and taxonomical considerations. Quartär – Internationales Jahrbuch zur Erforschung des Eiszeitalters und der Steinzeit 71–116. https://doi.org/10.7485/QU.2021.68.94298
Gilead and Bar-Yosef 1993	Gilead, I., Bar-Yosef, O., 1993. Early Upper Paleolithic Sites in the Qadesh Barnea Area, NE Sinai. Journal of Field Archaeology 20, 265–280.
Golovanova and Doronichev 2012	Golovanova, L.V., Doronichev, V.B., 2012. The Early Upper Paleolithic of the Caucasus in the West Eurasian Context, in: Otte, M., Shidrang, S., Flas, D. (Eds.), L’Aurignacien de La Grotte Yafteh et Son Contexte (Fouilles 2005-2008) /The Aurignacian of Yafteh Cave and Its Context (2005-2008 Excavations). Universite de Liege, Liege, pp. 137–160.
Grimaldi et al. 2014	Grimaldi, S., Porraz, G., Santaniello, F., 2014. Raw material procurement and land use in the northern Mediterranean Arc: insight from the first Proto-Aurignacian of Riparo Mochi (Balzi Rossi, Italy). Quartär 61, 113–127. https://doi.org/10.7485/QU61_06
Hahn 1977	Hahn, J., 1977. Aurignacien, das ältere Jungpaläolithikum in Mittel- und Osteuropa, Fundamenta : Monographien zur Urgeschichte. Böhlau, Köln ; Wien.
Higham et al. 2024	Higham, T., Frouin, M., Douka, K., Ronchitelli, A., Boscato, P., Benazzi, S., Crezzini, J., Spagnolo, V., McCarty, M., Marciani, G., Falcucci, A., Rossini, M., Arrighi, S., Dominici, C., Devièse, T., Schwenninger, J.-L., Martini, I., Moroni, A., Boschin, F., 2024. Chronometric data and stratigraphic evidence support discontinuity between Neanderthals and early Homo sapiens in the Italian Peninsul…
Jacobs et al. 2015	Jacobs, Z., Li, B., Jankowski, N., Soressi, M., 2015. Testing of a single grain OSL chronology across the Middle to Upper Palaeolithic transition at Les Cottés (France). Journal of Archaeological Science 54, 110–122. https://doi.org/10.1016/j.jas.2014.11.020
Jarry et al. 2017	Jarry, M., Pallier, C., Bruxelles, L., Bon, F., Lejay, M., Anderson, L., Lacombe, S., Lelouvier, L.-A., Martin, H., Pétillon, J.-M., Potin, Y., Rabanit, M., Simonnet, R., Wattez, J., Arrighi, V., Callède, F., 2017. L’Aurignacien de la grotte du Mas d’Azil (Ariège): résultats 2011-2016. bspf 114, 575–579. https://doi.org/10.3406/bspf.2017.14809
Kadowaki et al. 2021	Kadowaki, S., Suga, E., Henry, D.O., 2021. Frequency and production technology of bladelets in Late Middle Paleolithic, Initial Upper Paleolithic, and Early Upper Paleolithic (Ahmarian) assemblages in Jebel Qalkha, Southern Jordan. Quaternary International 596, 4–21. https://doi.org/10.1016/j.quaint.2021.03.012
Kandel et al. 2017	Kandel, A.W., Gasparyan, B., Allué, E., Bigga, G., Bruch, A.A., Cullen, V.L., Frahm, E., Ghukasyan, R., Gruwier, B., Jabbour, F., Miller, C.E., Taller, A., Vardazaryan, V., Vasilyan, D., Weissbrod, L., 2017. The earliest evidence for Upper Paleolithic occupation in the Armenian Highlands at Aghitu-3 Cave. Journal of Human Evolution 110, 37–68. https://doi.org/10.1016/j.jhevol.2017.05.010
Kildea et al. 2013	Kildea, F., Griselin, S., Lang, L., Souffi, B., 2013. Le Paléolithique supérieur ancien aux marges méridionales du Bassin parisien : le site de la Croix-de Bagneux à Mareuil-sur-Cher (Loir-et-Cher), in: Bodu, P., Chehmana, L., Klaric, L., Mevel, L., Soriano, S., Teyssandier, N. (Eds.), Le Paléolithique supérieur ancien de l’Europe du Nord-Ouest: réflexions et synthèses à partir d’un projet collec…
Klaric 1999	Klaric, L., 1999. Le site de Garet à Serreslous-et-Arribans (Landes) : un gisement aurignacien de plein air. Archéologie des Pyrénées Occidentales et des Landes 18, 101–112.
Kuhn and Stiner 1998	Kuhn, S.L., Stiner, M.C., 1998. The Earliest Aurignacian of Riparo Mochi (Liguria, Italy). Current Anthropology 39, S175–S189. https://doi.org/10.1086/204694
Kuhn et al. 2009	Kuhn, S.L., Stiner, M.C., Güleç, E., Özer, I., Yılmaz, H., Baykara, I., Açıkkol, A., Goldberg, P., Molina, K.M., Ünay, E., Suata-Alpaslan, F., 2009. The early Upper Paleolithic occupations at Üçağızlı Cave (Hatay, Turkey). Journal of Human Evolution 56, 87–113. https://doi.org/10.1016/j.jhevol.2008.07.014
Laplace 1966	Laplace, G., 1966. Recherches sur l’origine et l’évolution des complexes leptolithiques. École Française de Rome, Rome.
Le Brun-Ricalens 1993	Le Brun-Ricalens, F., 2005. Reconnaissance d’ un “conept technoculture” de l’Aurignacien Ancien?, in: Le Brun-Ricalens, F. (Ed.), Productions lamellaires attribuées à l’Aurignacien: actes du XIVe congrès de l’UISPP, Université de Liège, 2-8 septembre 2001, section 6, symposium C6.7, Archéologiques. Musée National d’Histoire et d’Art, Luxembourg, pp. 157–190.
Le Brun-Ricalens 2005	Le Brun-Ricalens, F., 1993. Réflexions préliminaires sur le comportement litho-technologique et l’occupation du territoire du pays des Serres à l’Aurignacien: Le gisement de “Toulousète” à Beauville (Lot et Garonne). Une occupation moustérienne et aurignacienne de plein air. pal 5, 127–153. https://doi.org/10.3406/pal.1993.1108
Lucas 1997	Lucas, G., 1997. Les lamelles Dufour du Flageolet 1 (Bézenac, Dordogne) dans le contexte aurignacien. pal 9, 191–219. https://doi.org/10.3406/pal.1997.1233
Maíllo-Fernández and de Quirós 2010	Maíllo Fernández, J.M., Artega, C., Iriarte-Chiapusso, M.-J., Fernández, A., Wood, R., de Quirós, F.B., 2014. Cueva Morín (Villanueva de Villaescusa, Cantabria), in: Sala, R., Carbonell, E. (Eds.), Pleistocene and Holocene Hunter-Gatherers in Iberia and the Gibraltar Strait: The Current Archaeological Record. Universidad de Burgos : Fundación Atapuerca, Burgos, pp. 72–77.
Maíllo Fernández et al. 2014	Maíllo-Fernández, J.M., de Quirós, F.B., 2010. L’Aurignacien archaïque de la grotte El Castillo (Espagne) : caractérisation technologique et typologique. L’Anthropologie 114, 1–25. https://doi.org/10.1016/j.anthro.2010.01.001
Marder et al. 2019	Marder, O., Shemer, M., Abulafia, T., Bar-Yosef Mayer, D., Berna, F., Caux, S., Edeltin, L., Goder-Goldberger, M., Hershkovitz, I., Lavi, R., Shavit, R., Tejero, J.-M., Yeshurun, R., Barzilai, O., 2019. Preliminary observations on the Levantine Aurignacian sequence of Manot Cave: Cultural affiliations and regional perspectives. Journal of Human Evolution 102705. https://doi.org/10.1016/j.jhevol.2…
Maroto et al. 1996	Maroto, J., Soler, N., Fullola, J.M., 1996. CULTURAL CHANGE BETWEEN MIDDLE AND UPPER PALAEOLITHIC IN CATALONIA, in: Carbonell, E. (Ed.), The Last Neandertals, the First Anatomically Modern Humans: A Tale about the Human Diversity; Cultural Change and Human Evolution: The Crisis at 40 KA BP. Universitat Rovira i Virgili, Tarragona, pp. 219–250.
Michel 2010	Michel, A., 2010. L’Aurignacien récent (post-ancien) dans le Sud-Ouest de la France : variabilité des productions lithiques. Révision taphonomique et techno-économique des sites de Caminade-Est, abri Pataud, Roc-de-Combe, Le Flageolet I, LaFerrassie et Combemenue. (Doctoral thesis). Sciences et Environments Université Bordeaux I, Bordeaux.
Michel et al. 2008	Michel, A., D’Errico, F., Lenoble, A., Vanhaeren, M., Ramirez Rozzi, F.V., Grootes, P.M., Renou, S., Rendu, W., Daulny, L., Verna, C., Roger, G., 2008. Nouvelles fouilles sur le site aurignacien Chez les Rois (Mouthiers-sur-Boëme, Charente), in: Bordes, J.-G., Ortega, I., Jaubert, J. (Eds.), Les Sociétés Du Paléolithique Dans Un Grand Sud-Ouest de La France. Nouveaux Gisements, Nouveaux Résultats…
Monigal 2003	Monigal, K., 2003. Technology, Economy, and Mobility at the Beginning of the Levantine Upper Palaeolithic, in: Goring-Morris, A.N., Belfer-Cohen, A. (Eds.), More than Meets the Eye: Studies on Upper Palaeolithic Diversity in the Near East. Oxbow ; David Brown Book Co, Oxford : Oakville, CT, pp. 118–133.
Mora et al. 2018	Mora, R., Martínez-Moreno, J., Roy Sunyer, M., Benito Calvo, A., Polo-Díaz, A., Samper Carro, S., 2018. Contextual, technological and chronometric data from Cova Gran: Their contribution to discussion of the Middle-to-Upper Paleolithic transition in northeastern Iberia. Quaternary International 474, 30–43. https://doi.org/10.1016/j.quaint.2016.05.017
Nigst 2006	Nigst, P.R., 2006. THE FIRST MODERN HUMANS IN THE MIDDLE DANUBE AREA? NEW EVIDENCE FROM WILLENDORF II (EASTERN AUSTRIA), in: Conard, N. (Ed.), When Neanderthals and Modern Humans Met, Tübingen Publications in Prehistory. Kerns, Tübingen, pp. 269–304.
Nigst and Haesaerts 2012	Nigst, P.R., Haesaerts, P., 2012. L’Aurignacien en Basse Autriche : résultats préliminaires de l’analyse technologique de la couche culturelle 3 de Willendorf II et ses implications pour la chronologie du Paléolithique supérieur ancien en Europe centrale. L’Anthropologie 116, 575–608. https://doi.org/10.1016/j.anthro.2011.10.004
Nigst et al. 2014	Nigst, P.R., Haesaerts, P., Damblon, F., Frank-Fellner, C., Mallol, C., Viola, B., Götzinger, M., Niven, L., Trnka, G., Hublin, J.-J., 2014. Early modern human settlement of Europe north of the Alps occurred 43,500 years ago in a cold steppe-type environment. Proc Natl Acad Sci USA 111, 14394–14399. https://doi.org/10.1073/pnas.1412201111
Normand et al. 2008	Normand, C., O’Farrell, M., Rios Garaizar, J., 2008. Quelle(s) utilisation(s) pour le productions lamellaires de l’Aurignacien Archaique? Quelques données et réflexions à partir des exemplaires de la grotte d’Isturitz (Pyrénées-Atlantiques; France), in: Lea, V. (Ed.), Recherches sur les armatures de projectiles du Paléolithique supérieur au Néolithique (actes du colloque C83, XVe congrès de l’UIS…
Ohnuma 1988	Ohnuma, K., 1988. Ksar Akil, Lebanon. A Technological Analysis of the Earlier Palaeolithic Levels of Ksar Akil. Volume III: Levels XXV-XIV. BAR Publishing, Oxford, England.
Onoratini 1986	Onoratini, G., 1986. Découverte en Provence orientale (grotte Rainaude) d’une industrie souche de l’ Aurignacien [Cette civilisation est-elle monolithique ?]: Cette civilisation est-elle monolithique ? bspf 83, 240–256. https://doi.org/10.3406/bspf.1986.8763
Onoratini and Simon 2005	Onoratini, G., Simon, P., 2005. Le Protoaurignacien de la grotte de l’Observatoire (Principaut ́e de Monaco), in: La cuenca Mediterránea durante el paleolítico superior: 38.000-10.000 anos IV simposio de prehistoria Cueva de Nerja. Fundación Cueva de Nerja, Nerja (Málaga), pp. 430–443.
Ortega Cordellat 2005	Ortega Cobos, D., Soler Masferrer, N., Maroto Genover, J., 2005. La production des lamelles pendant l’Aurignacien Archaique dans la grotte de l’Arbreda: organisation de la production, variabilité des méthodes et des objectifs, in: Le Brun-Ricalens, F. (Ed.), Productions lamellaires attribuées à l’Aurignacien: actes du XIVe congrès de l’UISPP, Université de Liège, 2-8 septembre 2001, section 6, sy…
Ortega Cobos et al. 2005	Ortega Cordellat, I., 2005. La production lamellaire du niveau aurignacien de Baras III (Creysse, Dordogne), in: Le Brun-Ricalens, F. (Ed.), Productions lamellaires attribuées à l’Aurignacien: actes du XIVe congrès de l’UISPP, Université de Liège, 2-8 septembre 2001, section 6, symposium C6.7, ArchéoLogiques. Musée National d’Histoire et d’Art, Luxembourg, pp. 211–224.
Ortega et al. 2006	Ortega, I., Rios, J., Ibañez, J.-J., Gonzalez, J., Boëda, E., Sellami, F., 2006. L’occupation de l’Aurignacien Ancien De Barbas III (Creysse, Dordogne): Résultats préliminaires sur la fonction du site. paleo 115–142. https://doi.org/10.4000/paleo.183
Palma di Cesnola 2006	Palma di Cesnola, A., 2006. L’Aurignacien et le Gravettien ancien de la grotte Paglicci au Mont Gargano. L’Anthropologie 110, 355–370. https://doi.org/10.1016/j.anthro.2006.06.011
Pastoors and Tafelmaier 2012	Pastoors, A., Tafelmaier, Y., 2012. What about flakes? flake production and core reduction strategies in the aurignacian of the rhineland: lommersum iic (north rhine Westphalia) and Wildscheuer iii (hessen), in: Pastoors, A., Peresani, M. (Eds.), Flakes Not Blades: The Role of Flake Production at the Onset of the Upper Palaeolithic in Europe, Wissenschaftliche Schriften Des Neanderthal-Museums. N…
Pesesse and Michel 2006	Pesesse, D., Michel, A., 2006. Le burin des Vachons : apports d’une relecture technologique à la compréhension de l’Aurignacien récent du nord de l’Aquitaine et des Charentes. paleo 143–160. https://doi.org/10.4000/paleo.184
Phillips 1988	Phillips, J.L., 1988. The Upper Paleolithic of the Wadi Feiran, Southern Sinai. paleo 14, 183–200. https://doi.org/10.3406/paleo.1988.4467
Pleurdeau et al. 2016	Pleurdeau, D., Moncel, M.-H., Pinhasi, R., Yeshurun, R., Higham, T., Agapishvili, T., Bokeria, M., Muskhelishvili, A., Le Bourdonnec, F.-X., Nomade, S., Poupeau, G., Bocherens, H., Frouin, M., Genty, D., Pierre, M., Pons-Branchu, E., Lordkipanidze, D., Tushabramishvili, N., 2016. Bondi Cave and the Middle-Upper Palaeolithic transition in western Georgia (south Caucasus). Quaternary Science Review…
Porraz et al. 2010	Porraz, G., Simon, P., Pasquini, A., 2010. Identité technique et comportements économiques des groupes proto-aurignaciens à la grotte de l’Observatoire (principauté de Monaco). galip 52, 33–59. https://doi.org/10.3406/galip.2010.2470
Repola et al. 2020	Repola, L., Collina, C., Piperno, M., 2020. La Grotta paleolitica di Roccia San Sebastiano (Mondragone, CE). Una metodologia per l’analisi dei dati in spazi simbolici. AeC 31, 167–187. https://doi.org/10.19282/ac.31.1.2020.08
Ramirez Rozzi et al. 2009	Ramirez Rozzi, F.V., D’Errico, F., Vanhaeren, M., Grootes, P.M., Kerautret, B., Dujardin, V., 2009. Cutmarked human remains bearing Neandertal features and modern human remains associated with the Aurignacian at Les Rois. Journal of Anthropological Sciences 87, 1–30.
Richter et al. 2020	Richter, J., Litt, T., Lehmkuhl, F., Hense, A., Hauck, T.C., Leder, D.F., Miebach, A., Parow-Souchon, H., Sauer, F., Schoenenberg, J., Al-Nahar, M., Hussain, S.T., 2020. Al-Ansab and the Dead Sea: Mid-MIS 3 archaeology and environment of the early Ahmarian population of the Levantine corridor. PLoS ONE 15, e0239968. https://doi.org/10.1371/journal.pone.0239968
Riel-Salvatore and Negrino 2018	Riel-Salvatore, J., Negrino, F., 2018. Proto-Aurignacian Lithic Technology, Mobility, and Human Niche Construction: A Case Study from Riparo Bombrini, Italy, in: Robinson, E., Sellet, F. (Eds.), Lithic Technological Organization and Paleoenvironmental Change. Springer International Publishing, Cham, pp. 163–187.
Rigaud et al. 2016	Rigaud, J.-P., Simek, J., Delpech, F., Texier, J.-P., 2016. The Aurignacian and Gravettian in northern Aquitaine: the contribution of Flageolet I. paleo 265–295. https://doi.org/10.4000/paleo.3284
Roussel and Soressi 2013	Roussel, M., Soressi, M., 2013. Une nouvelle séquence du Paléolithique supérieur ancien aux marges sud-ouest du Bassin parisien : les Cottés dans la Vienne, in: Bodu, P., Chehmana, L., Klaric, L., Mevel, L., Soriano, S., Teyssandier, N. (Eds.), Le Paléolithique Supérieur Ancien de l’Europe Du Nord-Ouest. Réflexions et Synthèses à Partir d’un Projet Collectif de Recherches Sur Le Paléolithique Sup…
Santamaría Álvarez 2013	Santamaría Álvarez, D., 2013. La transición del Paleolítico medio al superior en Asturias: el abrigo de La Viña (La Manzaneda, Oviedo) y la cueva de El Sidrón (Borines, Piloña). Universidad de Oviedo, Oviedo.
Saos et al. 2020	Saos, T., Grégoire, S., Bahain, J.-J., Higham, T., Moigne, A.-M., Testu, A., Boulbes, N., Bachellerie, M., Chevalier, T., Becam, G., Duran, J.-P., Alladio, A., Ortega, M.I., Devièse, T., Shao, Q., 2020. The Middle and Upper Palaeolithic at La Crouzade cave (Gruissan, Aude, France): New excavations and a chronostratigraphic framework. Quaternary International 551, 85–104. https://doi.org/10.1016/j…
Shea 2019	Shea, J.J., 2019. European Upper Palaeolithic cultural taxa: better off without them? Antiquity 93, 1359–1361. https://doi.org/10.15184/aqy.2019.117
Sitlivy et al. 2012	Sinitsyn, A.A., 2003. A Palaeolithic ‘Pompeii’ at Kostenki, Russia. Antiquity 77, 9–14. https://doi.org/10.1017/S0003598X00061299
Sitlivy et al. 2014	Sitlivy, V., Chabai, V., Anghelinu, M., Uthmeier, T., Kels, H., Hilgers, A., Schmidt, C., Niţă, L., Băltean, I., Veselsky, A., Hauck, T., 2012. The earliest Aurignacian in Romania: New investigations at the open air site of Româneşti-Dumbrăviţa I (Banat). Quartär 59, 85–130.
Slimak et al. 2006	Sitlivy, V., Chabai, V., Anghelinu, M., Uthmeier, T., Kels, H., Niţă, L., Băltean, I., Veselsky, A., Ţuţu, C., 2014. Preliminary reassessment of the Aurignacian in Banat (South-western Romania). Quaternary International, Loess and the record of upper Palaeolithic cultures in the Danube Basin 351, 193–212. https://doi.org/10.1016/j.quaint.2012.07.024
Slimak et al. 2002	Slimak, L., Pasesse, D., Giraud, Y., 2002. La grotte Mandrin et les premières occupations du Paléolithique supérieur en Occitanie orientale. ETFI 1. https://doi.org/10.5944/etfi.15.2002.4746
Soler i Masferrer 1981	Slimak, L., Pesesse, D., Giraud, Y., 2006. Reconnaissance d’une installation du Protoaurignacien en vallée du Rhône. Implications sur nos connaissances concernant les premiers hommes modernes en France méditerranéenne. Comptes Rendus Palevol 5, 909–917. https://doi.org/10.1016/j.crpv.2006.05.002
Soler i Masferrer and Maroto i Genover 1987	Soler i Masferrer, N., 1981. Les primeres indústries del paleolític superior al nord de Catalunya. L’aurinyacià del Reclau Viver. Estudi General 1, 13–30.
Soulier 2014	Soler i Masferrer, N., Maroto i Genover, J., 1987. Els nivells d’ocupació del PaleolItic Superior a la cova de l’Arbreda (Serinyà, Girona). Cypsela: revista de prehistòria i protohistòria IV, 221–228.
Sinitsyn 2003	Soulier, M.-C., 2014. L’exploitation alimentaire et technique du gibier au début du Paléolithique supérieur aux Abeilles (Haute-Garonne, France). paleo 287–307. https://doi.org/10.4000/paleo.2829
Szmidt et al. 2010	Szmidt, C.C., Normand, C., Burr, G.S., Hodgins, G.W.L., LaMotta, S., 2010. AMS 14C dating the Protoaurignacian/Early Aurignacian of Isturitz, France. Implications for Neanderthal–modern human interaction and the timing of technical and cultural innovations in Europe. Journal of Archaeological Science 37, 758–768. https://doi.org/10.1016/j.jas.2009.11.006
Tafelmaier 2017	Tafelmaier, Y., 2017. Technological variability at the beginning of the Aurignacian in Northern Spain: Implications for the Proto- and Early Aurignacian distinction, Wissenschaftliche Schriften des Neanderthal Museums. Neanderthal Museum, Mettmann.
Talamo et al. 2020	Talamo, S., Aldeias, V., Goldberg, P., Chiotti, L., Dibble, H.L., Guérin, G., Hublin, J.-J., Madelaine, S., Maria, R., Sandgathe, D., Steele, T.E., Turq, A., Mcpherron, S.J.P., 2020. The new 14 C chronology for the Palaeolithic site of La Ferrassie, France: the disappearance of Neanderthals and the arrival of Homo sapiens in France. J. Quaternary Sci 35, 961–973. https://doi.org/10.1002/jqs.3236
Tartar et al. 2014	Tartar, É., White, R., Chiotti, L., Cretin, C., Mensan, R., 2014. Quel(s) Aurignacien(s) à l’abri Blanchard (Sergeac, Dordogne, France) ? Données des collections d’industrie osseuse conservées aux États-Unis et retour sur le terrain. paleo 309–331. https://doi.org/10.4000/paleo.2836
Terberger and Street 2003	Terberger, T., Street, M., 2003. New evidence for the chronology of the Aurignacian and the question of Pleniglacial settlement in western central Europe, in: Zilhão, J., D’Errico, F. (Eds.), The Chronology of the Aurignacian and of the Transitional Technocomplexes: Dating, Stratigraphies, Cultural Implications, Proceedings of Symposium 6.1 of the XIVth Congress of the UISPP, Trabalhos de Arqueol…
Teyssandier and Liolios 2003	Teyssandier, N., Liolios, D., 2003. Defining the earliest Aurignacian in the Swabian Alp: the relevance of the technological study of the Geissenklösterle (Baden-Württemberg, Germany) lithic and organic productions, in: Zilhão, J., d’Errico, F. (Eds.), The Chronology of the Aurignacian and of the Transitional Technocomplexes Dating, Stratigraphies, Cultural Implications.Proceedings of Symposium 6…
Tsanova 2008	Tsanova, T., 2008. Les débuts du Paléolithique supérieur dans l’Est des Balkans: Réflexion à partir de l’étude taphonomique et techno-économique des ensembles lithiques des sites de Bacho Kiro (couche 11), Temnata (couches VI et 4) et Kozarnika (niveau VII): Réflexion à partir de l’étude taphonomique et techno-économique des ensembles lithiques des sites de Bacho Kiro (couche 11), Temnata (couche…
Tsanova et al. 2012	Tsanova, T., Zwyns, N., Eizenberg, L., Teyssandier, N., Le Brun-Ricalens, F., Otte, M., 2012. Le plus petit dénominateur commun : réflexion sur la variabilité des ensembles lamellaires du Paléolithique supérieur ancien d’Eurasie. Un bilan autour des exemples de Kozarnika (Est des Balkans) et Yafteh (Zagros central). L’Anthropologie 116, 469–509. https://doi.org/10.1016/j.anthro.2011.10.005
Uthmeier 1994	Uthmeier, T., 1994. Vier Fundplätze vom Keilberg/Stadt Regensburg und der Beginn des Jungpaläolithikums in Bayer (Master). Universität zu Köln Philosophische Fakultät Institut für Ur- und Frühgeschichte, Köln.
Verna et al. 2012	Verna, C., Dujardin, V., Trinkaus, E., 2012. The Early Aurignacian human remains from La Quina-Aval (France). Journal of Human Evolution 62, 605–617. https://doi.org/10.1016/j.jhevol.2012.02.001
Villa et al. 2018	Villa, P., Pollarolo, L., Conforti, J., Marra, F., Biagioni, C., Degano, I., Lucejko, J.J., Tozzi, C., Pennacchioni, M., Zanchetta, G., Nicosia, C., Martini, M., Sibilia, E., Panzeri, L., 2018. From Neandertals to modern humans: New data on the Uluzzian. PLoS ONE 13, e0196786. https://doi.org/10.1371/journal.pone.0196786
White et al. 2012	White, R., Mensan, R., Bourrillon, R., Cretin, C., Higham, T.F.G., Clark, A.E., Sisk, M.L., Tartar, E., Gardère, P., Goldberg, P., Pelegrin, J., Valladas, H., Tisnérat-Laborde, N., de Sanoit, J., Chambellan, D., Chiotti, L., 2012. Context and dating of Aurignacian vulvar representations from Abri Castanet, France. Proc. Natl. Acad. Sci. U.S.A. 109, 8450–8455. https://doi.org/10.1073/pnas.11196631…
Williams and Bergman 2010	Williams, J.K., Bergman, C.A., 2010. Upper Paleolithic Levels XIII-VI (A and B) from the 1937-1938 and 1947-1948 Boston College Excavations and the Levantine Aurignacian at Ksar Akil, Lebanon. paleo 36, 117–161. https://doi.org/10.3406/paleo.2010.5391
Woerz 2009	Woerz, P., 2009. The Aurignacian of the Grotte du Figuier (Ardèche, France). Re-discussing the lith- ic industry of level 2 in its archaeological context. Preistoria Alpina 44, 25–31.
Zwyns 2012	Zwyns, N., 2012. Small laminar blanks at Siuren I rockshelter: technological & comparative approach, in: Demidenko, Y.E., Otte, M., Noiret, P. (Eds.), Siuren I Rock-Shelter. From Late Middle Paleolithic to Epi-Paleolithic in Crimea. ERAUL, Liège, pp. 359–373.
